# Supplementary material for: Mechanistic insights and in vivo efficacy of thiosemicarbazones against methicillin-resistant Staphylococcus aureus
Source: J Biol Chem. 2024 Aug 17;300(10):107689. doi: 10.1016/j.jbc.2024.107689 (PMC11492055; doi:10.1016/j.jbc.2024.107689)
Supplement: Table S3 [file mmc2.xlsx]

## Sheet: WT vs WT R91
locus_tag	Name	Type	Minimum	Maximum	Length	Direction	Differential Expression Absolute Confidence	Differential Expression Adjusted p-value	Differential Expression Base Mean	Differential Expression Confidence	Differential Expression Log2 Ratio	Differential Expression Log2 Standard Error	Differential Expression p-value	Differential Expression Wald Statistic	WT vehicle 1 RPKM	WT vehicle 2 RPKM	WT vehicle 3 RPKM	WT R91 1 RPKM	WT R91 2 RPKM	WT R91 3 RPKM	WT Average RPKM	WT R91 Average RPKM	Fold Change (R91/vehicle)
SAUSA300_RS03005	protein VraX CDS	Expression Level	636608	636775	168	reverse	28.27	5.31158e-29	341664	28.27	6.4259	0.557945	1.08206e-30	11.5171	1774.77	608.09	2279.95	145953	43037.1	119446	1554.27	102812	66.1481
SAUSA300_RS00280	zinc-dependent alcohol dehydrogenase family protein CDS	Expression Level	64095	65222	1128	forward	20.82	1.50577e-21	54462.6	20.82	6.39277	0.647011	5.0601e-23	9.88046	12.86	74.95	12.48	1983.01	2013.57	3385.7	33.43	2460.76	73.6093
SAUSA300_RS13850	cwrA CDS	Expression Level	2696111	2696302	192	forward	33.66	2.17796e-34	24861.6	33.66	6.33348	0.502868	2.25736e-36	12.5947	112.73	111.95	104.67	8485.57	2213.65	8809.2	109.783	6502.81	59.2331
SAUSA300_RS00395	copper-translocating P-type ATPase CDS	Expression Level	86055	88118	2064	forward	176.62	2.39174e-177	474729	176.62	5.63255	0.196448	8.54804e-181	28.6719	362	365.91	375.12	11237.1	11974.4	11992.9	367.677	11734.8	31.9161
SAUSA300_RS12765	LytTR family DNA-binding domain-containing protein CDS	Expression Level	2483093	2483536	444	forward	49.51	3.11706e-50	22233.9	49.51	5.58693	0.366155	1.44824e-52	15.2584	84.25	70.38	79.83	1976.17	4246.15	1636.44	78.1533	2619.59	33.5186
SAUSA300_RS00400	YdhK family protein CDS	Expression Level	88136	88681	546	forward	110.32	4.76688e-111	100520	110.32	5.54804	0.244469	5.11102e-114	22.6942	280.15	321.1	321.36	9431.5	8435.5	10159.3	307.537	9342.09	30.3772
SAUSA300_RS13855	heavy metal translocating P-type ATPase CDS	Expression Level	2696542	2698950	2409	forward	92.38	4.17965e-93	256295	92.38	5.46553	0.263097	7.46899e-96	20.7738	170.04	213.08	177.32	4869.48	5156.33	6161.45	186.813	5395.75	28.8831
SAUSA300_RS12770	DUF3021 domain-containing protein CDS	Expression Level	2483533	2483988	456	forward	40.99	1.02256e-41	12229	40.99	5.42183	0.390244	6.94379e-44	13.8934	41.7	53.61	43.21	958.7	2326.27	917.5	46.1733	1400.82	30.3384
SAUSA300_RS13860	copZ CDS	Expression Level	2699241	2699447	207	forward	39.44	3.63917e-40	84793.5	39.44	5.28353	0.387698	2.73133e-42	13.628	683.64	739.02	915.11	27102.7	11769.4	22710.9	779.257	20527.7	26.3427
SAUSA300_RS06990	aspartate kinase CDS	Expression Level	1416804	1418009	1206	forward	30.39	4.03006e-31	19788.2	30.39	4.93849	0.413059	6.04941e-33	11.9559	32.35	59.28	25.02	738.39	687.55	1037.57	38.8833	821.17	21.1188
SAUSA300_RS03960	raiA CDS	Expression Level	816429	817001	573	forward	18.09	8.18283e-19	88351.9	18.09	4.77064	0.518528	3.56792e-20	9.20035	288.64	513.87	365	7820.72	2913.76	11955.3	389.17	7563.25	19.4343
SAUSA300_RS00670	(S)-acetoin forming diacetyl reductase CDS	Expression Level	147172	147948	777	forward	34.6	2.53367e-35	101906	34.6	4.73578	0.370883	2.44492e-37	12.7689	277.51	491.23	323.87	6123.77	5068.88	8359.52	364.203	6517.39	17.8949
SAUSA300_RS06445	aerobic glycerol-3-phosphate dehydrogenase/oxidase CDS	Expression Level	1314905	1316578	1674	forward	53.42	3.82923e-54	15864.1	53.42	4.50716	0.284441	1.50542e-56	15.8457	28.06	37.49	29.58	448.95	417.71	543.72	31.71	470.127	14.8258
SAUSA300_RS01090	M23 family metallopeptidase CDS	Expression Level	245200	245778	579	forward	18.95	1.11527e-19	1170.54	18.95	4.47549	0.475282	4.66358e-21	9.4165	6.98	8.12	4.24	85.29	54.18	156.9	6.44667	98.79	15.3242
SAUSA300_RS07010	dapD CDS	Expression Level	1420697	1421416	720	forward	34.8	1.58102e-35	17830.1	34.8	4.40112	0.343609	1.46914e-37	12.8085	70.55	124.3	66.47	1204.49	1175.29	1309.98	87.1067	1229.92	14.1197
SAUSA300_RS04660	argH CDS	Expression Level	942072	943451	1380	reverse	15.81	1.54702e-16	48794.5	15.81	4.30804	0.501674	8.90172e-18	8.58733	83.34	224.21	62.83	1667.34	1420.58	2144.52	123.46	1744.15	14.1272
SAUSA300_RS07005	4-hydroxy-tetrahydrodipicolinate reductase CDS	Expression Level	1419948	1420670	723	forward	16.87	1.33556e-17	16419.5	16.87	4.27018	0.480952	6.77126e-19	8.87859	48.27	149.64	48.46	1064.84	1121.83	1195.85	82.1233	1127.51	13.7294
SAUSA300_RS03385	hypothetical protein CDS	Expression Level	706746	706838	93	forward	17.73	1.88217e-18	165656	17.73	4.1788	0.458903	8.54308e-20	9.10606	7041.55	5096.45	9020.87	127866	40476.4	92102.1	7052.96	86814.7	12.309
SAUSA300_RS06995	aspartate-semialdehyde dehydrogenase CDS	Expression Level	1418073	1419062	990	forward	19.75	1.773e-20	18178.5	19.75	4.17162	0.433777	6.78023e-22	9.61696	52.22	118.93	47.16	796.08	811.23	1100.85	72.77	902.72	12.4051
SAUSA300_RS04665	argininosuccinate synthase CDS	Expression Level	943441	944646	1206	reverse	17.71	1.93812e-18	19998.2	17.71	4.14276	0.455147	8.86632e-20	9.10202	52.44	106.83	40.27	595.78	735.06	1107.69	66.5133	812.843	12.2208
SAUSA300_RS02720	UvrB/UvrC motif-containing protein CDS	Expression Level	567043	567609	567	forward	33.27	5.31923e-34	41901.1	33.27	4.03441	0.322269	5.89335e-36	12.5188	265.73	434.99	304.54	3874.29	3032.72	3922.77	335.087	3609.93	10.7731
SAUSA300_RS07000	4-hydroxy-tetrahydrodipicolinate synthase CDS	Expression Level	1419064	1419951	888	forward	13.3	5.00588e-14	24562	13.3	4.03142	0.513065	3.91811e-15	7.85752	67.07	221.32	59.36	1234.78	1377.68	1476.83	115.917	1363.1	11.7593
SAUSA300_RS02715	CtsR family transcriptional regulator CDS	Expression Level	566563	567024	462	forward	29.39	4.10281e-30	31235.3	29.39	3.99972	0.34018	6.45188e-32	11.7576	262.43	386.21	289.03	3677.41	2379.59	3795.92	312.557	3284.31	10.5079
SAUSA300_RS15255	lactococcin 972 family bacteriocin CDS	Expression Level	1023151	1023423	273	forward	41.63	2.34273e-42	273.715	41.63	3.99759	0.28541	1.42339e-44	14.0065	5.53	4.81	3.85	50.36	47.3	49.58	4.73	49.08	10.3763
SAUSA300_RS04845	mecA CDS	Expression Level	987736	988455	720	forward	26.78	1.66213e-27	85996.5	26.78	3.96152	0.353512	3.80187e-29	11.2062	602.27	552.5	547.65	5882.85	3728.79	7680.79	567.473	5764.14	10.1576
SAUSA300_RS00285	hypothetical protein CDS	Expression Level	65477	65701	225	reverse	29.12	7.61057e-30	171.395	29.12	3.95706	0.338165	1.2512e-31	11.7016	2.61	3.83	4.28	37.55	46.6	29.04	3.57333	37.73	10.5588
SAUSA300_RS13385	carboxymuconolactone decarboxylase family protein CDS	Expression Level	2604634	2605056	423	reverse	10.52	2.99151e-11	84118.4	10.52	3.94888	0.567249	3.36785e-12	6.96145	460.24	1589.02	525.3	14453.5	4868.72	9654.87	858.187	9659.04	11.2552
SAUSA300_RS10450	thioredoxin family protein CDS	Expression Level	2075262	2075825	564	forward	17.12	7.62742e-18	46805.3	17.12	3.88211	0.43402	3.73465e-19	8.94455	409.35	323.07	483.88	4723.43	1933.75	5285.19	405.433	3980.79	9.81861
SAUSA300_RS01980	PepSY domain-containing protein CDS	Expression Level	423566	424138	573	forward	12.87	1.35925e-13	174611	12.87	3.84011	0.497128	1.12218e-14	7.72458	1009.5	2085.44	1334.64	21408.2	6401.69	16146.6	1476.53	14652.2	9.92341
SAUSA300_RS02725	protein arginine kinase CDS	Expression Level	567599	568606	1008	forward	19.16	6.98814e-20	39905.6	19.16	3.83411	0.404986	2.87218e-21	9.46728	119.79	315.23	161.81	1859.99	2018.75	1926.94	198.943	1935.23	9.72753
SAUSA300_RS00895	aldehyde dehydrogenase family protein CDS	Expression Level	191938	193425	1488	forward	16.06	8.69079e-17	17685.4	16.06	3.82052	0.441361	4.87653e-18	8.65622	44.32	83.71	51.16	435.51	1002.16	351.29	59.73	596.32	9.98359
SAUSA300_RS14615	arylamine N-acetyltransferase CDS	Expression Level	2857701	2858495	795	forward	10.64	2.30666e-11	7035.88	10.64	3.79743	0.542438	2.54739e-12	7.00067	31.57	64.51	33.55	388.29	170.2	703.78	43.21	420.757	9.73748
SAUSA300_RS02730	ATP-dependent Clp protease ATP-binding subunit CDS	Expression Level	568620	571076	2457	forward	39.1	7.92527e-40	133875	39.1	3.78092	0.278803	6.79794e-42	13.5612	257.08	377.31	252.21	2610.39	2712.44	2626.22	295.533	2649.68	8.96577
SAUSA300_RS02315	sodium-dependent transporter CDS	Expression Level	484892	486229	1338	forward	17.7	1.99416e-18	8584.77	17.7	3.75418	0.412634	9.19395e-20	9.09808	40.56	18.66	44.51	224.8	287.31	416.76	34.5767	309.623	8.95469
SAUSA300_RS14555	S-adenosyl-l-methionine hydroxide adenosyltransferase family protein CDS	Expression Level	2845802	2846650	849	reverse	15.64	2.28058e-16	1802.1	15.64	3.72712	0.436406	1.33672e-17	8.54047	8.87	18.15	7.02	90.71	85.9	130.12	11.3467	102.243	9.01087
SAUSA300_RS08750	DUF4930 family protein CDS	Expression Level	1758230	1758703	474	reverse	39.15	7.06424e-40	4412.76	39.15	3.72624	0.274537	5.80692e-42	13.5728	55.67	50.09	52.32	557.78	366.57	423.41	52.6933	449.253	8.52581
SAUSA300_RS01215	acyl CoA:acetate/3-ketoacid CoA transferase CDS	Expression Level	275350	276927	1578	reverse	19.64	2.28756e-20	2052.39	19.64	3.70765	0.386626	8.82975e-22	9.58975	6.63	10.75	4.16	57.69	74.09	58.7	7.18	63.4933	8.84308
SAUSA300_RS02385	glutamate synthase subunit beta CDS	Expression Level	501919	503382	1464	forward	20.09	8.06247e-21	12303	20.09	3.70604	0.382042	2.99677e-22	9.70062	40.91	52.07	47.19	354.67	667.18	232.35	46.7233	418.067	8.94771
SAUSA300_RS09425	transaldolase CDS	Expression Level	1907471	1908184	714	reverse	20.8	1.5794e-21	75886.2	20.8	3.61651	0.366281	5.41895e-23	9.87359	534.95	847.11	501.28	4296.86	4285.1	6659.91	627.78	5080.62	8.093
SAUSA300_RS02380	gltB CDS	Expression Level	497402	501901	4500	forward	11.07	8.4496e-12	30944.2	11.07	3.60246	0.503896	8.72743e-13	7.14922	23.83	67.6	25.03	251.42	547.25	224.07	38.82	340.913	8.7819
SAUSA300_RS03000	hypothetical protein CDS	Expression Level	636138	636407	270	forward	7.26	5.50359e-08	2370.16	7.26	3.59632	0.627898	1.01889e-08	5.72755	55.98	46.51	40.14	185.88	143.39	901.93	47.5433	410.4	8.63213
SAUSA300_RS04730	clpB CDS	Expression Level	962773	965382	2610	forward	15.49	3.25723e-16	24291.5	15.49	3.57599	0.420883	1.95574e-17	8.49639	39.02	89.11	37.69	552	400.11	393.61	55.2733	448.573	8.11555
SAUSA300_RS14550	ECF-type riboflavin transporter substrate-binding protein CDS	Expression Level	2845219	2845773	555	reverse	14.88	1.31866e-15	1429.6	14.88	3.54251	0.425663	8.62455e-17	8.32234	13.78	23.76	9.42	104.48	103.65	160.42	15.6533	122.85	7.84817
SAUSA300_RS15375	hypothetical protein CDS	Expression Level	1758863	1759060	198	forward	9.97	1.06276e-10	3876.97	9.97	3.51151	0.519228	1.35219e-11	6.76294	150.31	112.54	93.38	1690.44	373	731.63	118.743	931.69	7.84625
SAUSA300_RS00340	universal stress protein CDS	Expression Level	75565	75996	432	forward	12.29	5.08566e-13	74857.2	12.29	3.50194	0.463917	4.39861e-14	7.54863	634.55	1769.89	785.02	9838.33	5844.79	9075.92	1063.15	8253.01	7.76277
SAUSA300_RS12160	hypothetical protein CDS	Expression Level	2371710	2372099	390	forward	20.34	4.56613e-21	42513.5	20.34	3.46068	0.35449	1.63193e-22	9.76243	604.35	885.96	657.82	5576.88	3577.84	6302.74	716.043	5152.49	7.19577
SAUSA300_RS11930	MAP domain-containing protein CDS	Expression Level	2342749	2343174	426	forward	7.17	6.7966e-08	15585.4	7.17	3.45255	0.606879	1.2777e-08	5.68902	90.2	469.2	89.62	1821.8	1492.87	1945.29	216.34	1753.32	8.10447
SAUSA300_RS02055	general stress protein CDS	Expression Level	435552	435959	408	reverse	13.56	2.73133e-14	68061.5	13.56	3.42082	0.430927	2.04997e-15	7.93828	844.29	1610.86	834.42	9663.87	4821.66	9131.84	1096.52	7872.46	7.17947
SAUSA300_RS13570	DUF2188 domain-containing protein CDS	Expression Level	2642008	2642424	417	reverse	15.01	9.74768e-16	20653.3	15.01	3.41442	0.408391	6.23601e-17	8.36068	259.43	432.05	298.12	3104.58	1381.5	2524.71	329.867	2336.93	7.08447
SAUSA300_RS11830	NADP-dependent oxidoreductase CDS	Expression Level	2323952	2324953	1002	reverse	22.18	6.601e-23	24974.5	22.18	3.36887	0.330165	1.91094e-24	10.2036	156.26	217.44	150.86	972.81	1049.9	1507.1	174.853	1176.6	6.72909
SAUSA300_RS13730	thioredoxin family protein CDS	Expression Level	2671100	2671444	345	reverse	15.36	4.36078e-16	8595.52	15.36	3.29556	0.389529	2.6651e-17	8.46038	140.36	235.88	164.34	966.07	890.62	1640.2	180.193	1165.63	6.46877
SAUSA300_RS05025	YxeA family protein CDS	Expression Level	1025434	1025754	321	forward	22.67	2.15046e-23	184.244	22.67	3.25745	0.315743	5.91798e-25	10.3168	3.73	4.87	4.23	27.74	23.01	30.04	4.27667	26.93	6.29696
SAUSA300_RS05020	bacteriocin-associated integral membrane family protein CDS	Expression Level	1023467	1025431	1965	forward	30.69	2.04389e-31	1478.08	30.69	3.25091	0.270591	2.99498e-33	12.0141	5.93	6.86	4.52	37.65	34.42	34.34	5.77	35.47	6.14731
SAUSA300_RS14625	vraD CDS	Expression Level	2859424	2860182	759	forward	9.5	3.13622e-10	999.176	9.5	3.23742	0.490791	4.2145e-11	6.59633	11	8.91	9.08	47.73	28.62	105.71	9.66333	60.6867	6.2801
SAUSA300_RS12830	YhgE/Pip domain-containing protein CDS	Expression Level	2494694	2495971	1278	reverse	10.48	3.32747e-11	2946.06	10.48	3.23333	0.465703	3.84121e-12	6.9429	21.54	14.53	15.43	95.23	197.76	45.37	17.1667	112.787	6.5701
SAUSA300_RS12860	pyridoxamine 5'-phosphate oxidase family protein CDS	Expression Level	2503503	2503925	423	forward	9.06	8.74266e-10	84808.6	9.06	3.22992	0.502134	1.25609e-10	6.43239	937.27	2556.11	860.28	12341.1	6138.13	9735.94	1451.22	9405.04	6.48078
SAUSA300_RS08405	hrcA CDS	Expression Level	1691970	1692947	978	reverse	15.9	1.24683e-16	58159.3	15.9	3.19007	0.370356	7.08527e-18	8.61352	456.68	527.08	410.3	3512.69	1669.59	3107.29	464.687	2763.19	5.94635
SAUSA300_RS07365	zinc metallopeptidase CDS	Expression Level	1518221	1518901	681	reverse	16.26	5.51935e-17	215967	16.26	3.18049	0.365121	3.01809e-18	8.71077	2678.85	2079.14	2766.93	16705.8	9030.77	18353.1	2508.31	14696.6	5.85916
SAUSA300_RS13735	acyl-CoA thioesterase CDS	Expression Level	2671486	2671896	411	reverse	19.27	5.39923e-20	5968.71	19.27	3.16036	0.332841	2.19983e-21	9.49511	107.62	130.78	111.3	526.02	584.58	914.59	116.567	675.063	5.79122
SAUSA300_RS05995	TM2 domain-containing protein CDS	Expression Level	1213083	1213286	204	reverse	6.59	2.56579e-07	35245.7	6.59	3.15069	0.578574	5.16277e-08	5.44561	675.62	2074.57	1087.21	10060.4	2769.75	11075.8	1279.13	7968.67	6.22974
SAUSA300_RS14545	ABC transporter ATP-binding protein CDS	Expression Level	2843454	2845166	1713	reverse	13.2	6.24663e-14	4725.15	13.2	3.14588	0.401874	4.95622e-15	7.82802	16.69	33.33	15.49	126.04	105.62	153.89	21.8367	128.517	5.88536
SAUSA300_RS05015	hypothetical protein CDS	Expression Level	1023040	1023141	102	forward	10.5	3.13891e-11	32.2774	10.5	3.14218	0.451924	3.57867e-12	6.95289	1.73	2.86	2.58	14.69	13.38	16.09	2.39	14.72	6.159
SAUSA300_RS14525	ATP phosphoribosyltransferase regulatory subunit CDS	Expression Level	2839715	2840533	819	reverse	23.03	9.34512e-24	143.508	23.03	3.13922	0.301876	2.50495e-25	10.399	1.24	1.71	1.32	8.88	8.17	7.58	1.42333	8.21	5.76815
SAUSA300_RS03310	sodium:proton antiporter CDS	Expression Level	688309	690351	2043	forward	32.69	2.03832e-33	96486.4	32.69	3.13474	0.252615	2.33117e-35	12.4091	374.89	424.38	374.7	2281.32	1912.95	2401.04	391.323	2198.44	5.61795
SAUSA300_RS13785	hypothetical protein CDS	Expression Level	2680562	2680819	258	reverse	14.13	7.49843e-15	4610.82	14.13	3.13403	0.386684	5.27946e-16	8.10489	127.21	182.7	121.37	1207.92	564.04	727	143.76	832.987	5.79429
SAUSA300_RS09895	ABC transporter permease subunit CDS	Expression Level	1990368	1991825	1458	reverse	17.36	4.37892e-18	5514.07	17.36	3.12165	0.346476	2.06582e-19	9.00972	23.84	43.1	25.64	148.8	178.47	202.98	30.86	176.75	5.72748
SAUSA300_RS01985	helix-turn-helix domain-containing protein CDS	Expression Level	424276	424539	264	reverse	6.49	3.207e-07	16884.6	6.49	3.09912	0.573687	6.58634e-08	5.40211	523.85	333.98	641.07	3376.71	784.64	4607.89	499.633	2923.08	5.85045
SAUSA300_RS08395	dnaK CDS	Expression Level	1689411	1691243	1833	reverse	15.91	1.23118e-16	114524	15.91	3.09549	0.359286	6.95235e-18	8.61569	435.09	687.22	431.46	3268.66	2096.63	3311.33	517.923	2892.21	5.58424
SAUSA300_RS13640	MarR family transcriptional regulator CDS (mhqR)	Expression Level	2656437	2656871	435	reverse	10.87	1.34723e-11	1560.17	10.87	3.08623	0.435897	1.43968e-12	7.08018	31.37	25.38	31.96	161.96	83.54	247.21	29.57	164.237	5.55417
SAUSA300_RS09890	amino acid ABC transporter ATP-binding protein CDS	Expression Level	1989653	1990375	723	reverse	17.7	2.00147e-18	3491.05	17.7	3.08447	0.339071	9.29918e-20	9.09685	32.08	54.27	34.95	211.11	195.44	265.48	40.4333	224.01	5.54023
SAUSA300_RS14315	isaB CDS	Expression Level	2786065	2786592	528	reverse	11.42	3.76963e-12	20615.6	11.42	3.07477	0.423148	3.69149e-13	7.26642	311.31	322.36	340.01	1606.83	988.38	2764.75	324.56	1786.65	5.50485
SAUSA300_RS11055	2-isopropylmalate synthase CDS	Expression Level	2169783	2171312	1530	forward	15.04	9.17334e-16	1976.42	15.04	3.07244	0.367143	5.83579e-17	8.3685	8.98	14.47	9.07	45.11	90.59	48.47	10.84	61.39	5.66328
SAUSA300_RS02110	superantigen-like protein SSL1 CDS	Expression Level	446437	447117	681	forward	8.59	2.54792e-09	2055.54	8.59	3.05463	0.488025	3.87015e-10	6.25918	14.34	39.33	20.25	196.51	81.19	141.2	24.64	139.633	5.66694
SAUSA300_RS09040	universal stress protein CDS	Expression Level	1821589	1822089	501	forward	20.82	1.50577e-21	90841.9	20.82	3.05046	0.308769	5.1125e-23	9.87943	1565.86	1556.67	1592.73	6270.7	7855.59	11018.7	1571.75	8381.67	5.33269
SAUSA300_RS10105	metal-dependent hydrolase CDS	Expression Level	2012426	2013403	978	forward	32.5	3.18155e-33	35843.9	32.5	3.04363	0.246124	3.97978e-35	12.3662	298.61	365.75	300.25	1696.39	1591.82	1808.01	321.537	1698.74	5.28319
SAUSA300_RS15905	hypothetical protein CDS	Expression Level	2680334	2680468	135	reverse	10.1	7.91252e-11	2756.53	10.1	3.037	0.446148	9.95428e-12	6.80716	128.67	252.68	132.64	1461.01	655.47	730.35	171.33	948.943	5.53869
SAUSA300_RS13725	alpha/beta hydrolase CDS	Expression Level	2669999	2670967	969	reverse	15.63	2.34731e-16	31608.5	15.63	3.03423	0.355445	1.38422e-17	8.53644	260.11	290.63	297.13	1398.6	1024.2	2063.09	282.623	1495.3	5.29078
SAUSA300_RS13920	PTS transporter subunit IIC CDS	Expression Level	2713364	2714419	1056	reverse	17.35	4.50001e-18	1202.57	17.35	2.99296	0.332333	2.13903e-19	9.0059	12.74	9.65	8.3	61.86	65.85	32.92	10.23	53.5433	5.23395
SAUSA300_RS04990	IDEAL domain-containing protein CDS	Expression Level	1019846	1020064	219	forward	7.8	1.58369e-08	4744.55	7.8	2.97838	0.500863	2.73948e-09	5.94649	170.27	251.91	136.71	955.96	432.85	1560.76	186.297	983.19	5.27755
SAUSA300_RS11050	ilvC CDS	Expression Level	2168749	2169753	1005	forward	6.26	5.52543e-07	1338.31	6.26	2.96067	0.559027	1.18289e-07	5.29612	5.48	22.01	6.1	45.47	96.88	47.64	11.1967	63.33	5.65615
SAUSA300_RS11905	MerR family transcriptional regulator CDS	Expression Level	2337268	2337684	417	reverse	13.39	4.08849e-14	1799.59	13.39	2.95417	0.37465	3.14162e-15	7.88515	34.32	56.87	25.64	157.28	239.37	205.86	38.9433	200.837	5.15715
SAUSA300_RS08400	grpE CDS	Expression Level	1691312	1691938	627	reverse	13.79	1.6279e-14	19285	13.79	2.95301	0.368803	1.17525e-15	8.00702	239.74	355.05	241.16	1534.06	944.97	1735.4	278.65	1404.81	5.04149
SAUSA300_RS13655	ecF-type riboflavin transporter substrate-binding protein CDS	Expression Level	2658479	2659150	672	reverse	14.26	5.46893e-15	11207.5	14.26	2.94322	0.361296	3.7528e-16	8.14628	142.78	166.06	149.44	683.64	526.1	1067.75	152.76	759.163	4.96965
SAUSA300_RS14090	aspartate aminotransferase family protein CDS	Expression Level	2740893	2742230	1338	reverse	6.47	3.35888e-07	3238.73	6.47	2.93586	0.544472	6.96265e-08	5.39213	13.98	40.69	7.95	94.21	139.33	106.8	20.8733	113.447	5.435
SAUSA300_RS09360	ribB CDS	Expression Level	1895397	1896578	1182	reverse	1.91	0.0123288	24152.2	1.91	2.93091	1.07435	0.0063704	2.72808	250.24	68.26	29.38	1281.23	1773.84	35.32	115.96	1030.13	8.88349
SAUSA300_RS15630	hypothetical protein CDS	Expression Level	2714546	2714674	129	reverse	9.19	6.39765e-10	38.4052	9.19	2.92511	0.45127	9.05458e-11	6.48195	3.95	2.26	2.04	16.84	15.66	9.21	2.75	13.9033	5.05576
SAUSA300_RS06380	hypothetical protein CDS	Expression Level	1299446	1299661	216	reverse	4.84	1.45818e-05	27477.5	4.84	2.91653	0.63322	4.10731e-06	4.60588	1286.34	474.18	1532.99	5300.42	1516.82	10373.1	1097.84	5730.11	5.21946
SAUSA300_RS12790	hypothetical protein CDS	Expression Level	2489654	2490283	630	reverse	9.48	3.33034e-10	73109	9.48	2.89475	0.439474	4.4927e-11	6.58685	719.8	1595.85	886.36	7110.79	3357.19	5434.27	1067.34	5300.75	4.96633
SAUSA300_RS13775	hypothetical protein CDS	Expression Level	2680067	2680171	105	reverse	13.78	1.67574e-14	1225.23	13.78	2.89352	0.361562	1.21578e-15	8.00284	131.08	98.74	102.65	743.76	348.95	505.53	110.823	532.747	4.80717
SAUSA300_RS14120	antibiotic biosynthesis monooxygenase CDS	Expression Level	2748083	2748526	444	reverse	6.51	3.06325e-07	10117.3	6.51	2.89332	0.53459	6.22427e-08	5.41224	106.59	362.04	139.6	1252.66	576.74	1285.57	202.743	1038.32	5.12137
SAUSA300_RS09365	riboflavin synthase CDS	Expression Level	1896589	1897221	633	reverse	1.86	0.0137238	15032.9	1.86	2.88144	1.07219	0.00720035	2.68743	301.92	85.38	35.88	1487.75	2050.25	41.21	141.06	1193.07	8.45789
SAUSA300_RS02030	NADPH-dependent oxidoreductase CDS	Expression Level	430472	431227	756	forward	13.47	3.36161e-14	19078.9	13.47	2.86595	0.36226	2.54704e-15	7.91131	257.15	213.55	259.92	971.82	812.51	1640.66	243.54	1141.66	4.68779
SAUSA300_RS14540	energy-coupling factor transporter transmembraneprotein EcfT CDS	Expression Level	2842624	2843457	834	reverse	20.86	1.37917e-21	1876.21	20.86	2.86301	0.289443	4.5348e-23	9.89144	18.15	26.02	21.49	106.35	89.24	112.34	21.8867	102.643	4.68977
SAUSA300_RS14535	GNAT family N-acetyltransferase CDS	Expression Level	2842080	2842577	498	reverse	17.65	2.21693e-18	1057.85	17.65	2.8516	0.313884	1.03795e-19	9.0849	19.76	26.45	16.01	103.79	83.58	103.29	20.74	96.8867	4.67149
SAUSA300_RS01205	acyl-CoA dehydrogenase family protein CDS	Expression Level	272496	273707	1212	reverse	6.51	3.09372e-07	148.308	6.51	2.85013	0.526826	6.30244e-08	5.41	0.78	1.83	0.77	4.09	10.29	3.1	1.12667	5.82667	5.1716
SAUSA300_RS09170	acsA CDS	Expression Level	1849305	1851011	1707	reverse	9.83	1.48283e-10	2878.6	9.83	2.84543	0.423968	1.92721e-11	6.71143	14.91	21.59	11.93	48.7	131.2	58.22	16.1433	79.3733	4.91679
SAUSA300_RS14215	hypothetical protein CDS	Expression Level	2765437	2765550	114	reverse	12.56	2.75355e-13	85.3249	12.56	2.84399	0.372671	2.32251e-14	7.63138	6.54	9.74	5.38	41.53	32.33	29.34	7.22	34.4	4.76454
SAUSA300_RS02100	DUF1304 domain-containing protein CDS	Expression Level	444742	445101	360	reverse	10.99	1.0158e-11	2527.36	10.99	2.83952	0.398697	1.06372e-12	7.122	53.32	92.97	56.8	224.89	288.19	444.47	67.6967	319.183	4.7149
SAUSA300_RS13615	fructose-1,6-bisphosphatase CDS	Expression Level	2651284	2653248	1965	forward	12.98	1.03733e-13	21444.5	12.98	2.83847	0.365728	8.41576e-15	7.76116	86.34	155.69	75.99	434.35	644.47	438.16	106.007	505.66	4.77008
SAUSA300_RS11070	leuD CDS	Expression Level	2173746	2174318	573	forward	14.54	2.86228e-15	766.691	14.54	2.83785	0.344926	1.91296e-16	8.22742	11.94	14.32	13.1	47.53	96.08	44.16	13.12	62.59	4.77058
SAUSA300_RS14630	vraE CDS	Expression Level	2860172	2862052	1881	forward	9.65	2.21817e-10	1854.86	9.65	2.83512	0.426393	2.94911e-11	6.64909	8.88	11.16	8.49	39.09	25.71	68.2	9.51	44.3333	4.66176
SAUSA300_RS02105	SDR family oxidoreductase CDS	Expression Level	445120	445965	846	reverse	11.21	6.23498e-12	5910.02	11.21	2.82429	0.392659	6.35086e-13	7.19273	57.31	90.31	56.97	226.21	273.35	450.34	68.1967	316.633	4.64294
SAUSA300_RS13805	clpL CDS	Expression Level	2685195	2687300	2106	forward	5.35	4.49591e-06	308423	5.35	2.81357	0.577887	1.12317e-06	4.86873	511.85	2810.82	709.2	6547.97	7517.87	6290.17	1343.96	6785.34	5.04878
SAUSA300_RS12575	SDR family oxidoreductase CDS	Expression Level	2445978	2446859	882	reverse	10.2	6.25781e-11	34129.8	10.2	2.80346	0.40959	7.67129e-12	6.84456	248.43	612.84	276.2	1698.43	1773.31	1839.92	379.157	1770.55	4.66971
SAUSA300_RS04400	CsbD family protein CDS	Expression Level	896163	896357	195	forward	8.62	2.39855e-09	241084	8.62	2.79054	0.445137	3.63468e-10	6.26896	9965.45	14555.2	12052.2	86118.4	27853.9	53578.2	12191	55850.2	4.58128
SAUSA300_RS14515	histidinol dehydrogenase CDS	Expression Level	2837840	2839090	1251	reverse	20.55	2.80359e-21	186.526	20.55	2.78405	0.283716	9.91977e-23	9.81278	1.47	1.81	1.28	6.58	6.92	6.86	1.52	6.78667	4.46491
SAUSA300_RS03245	alpha/beta hydrolase CDS	Expression Level	677467	678255	789	forward	7.81	1.53121e-08	11143.7	7.81	2.77193	0.46566	2.63776e-09	5.95269	94.03	201.51	122.95	761.01	331.72	810.44	139.497	634.39	4.54771
SAUSA300_RS09355	6,7-dimethyl-8-ribityllumazine synthase CDS	Expression Level	1894920	1895384	465	reverse	1.82	0.0152162	7622.73	1.82	2.77078	1.04584	0.00806494	2.64934	239.78	58.88	36.81	1065.5	1336.66	35.16	111.823	812.44	7.26539
SAUSA300_RS00290	DUF1643 domain-containing protein CDS	Expression Level	65715	66218	504	reverse	16.12	7.53479e-17	391.326	16.12	2.77037	0.319362	4.1471e-18	8.67468	8.44	8.4	7.13	36.67	48.21	22.86	7.99	35.9133	4.49479
SAUSA300_RS13635	ring-cleaving dioxygenase CDS	Expression Level	2655391	2656359	969	reverse	6.22	6.0639e-07	554.056	6.22	2.76488	0.523801	1.3025e-07	5.27849	3.01	8.12	5.5	17.23	16.24	43.36	5.54333	25.61	4.61996
SAUSA300_RS11555	czrA CDS	Expression Level	2262084	2262404	321	forward	21.42	3.76302e-22	11739.9	21.42	2.75672	0.274867	1.13324e-23	10.0293	389.18	285.59	476.69	1724.32	1583.77	1670.21	383.82	1659.43	4.32347
SAUSA300_RS14520	ATP phosphoribosyltransferase CDS	Expression Level	2839083	2839697	615	reverse	8.45	3.52811e-09	52.1852	8.45	2.73703	0.441158	5.4977e-10	6.2042	0.61	1.23	0.71	2.51	4.79	4.3	0.85	3.86667	4.54902
SAUSA300_RS11075	ilvA CDS	Expression Level	2174333	2175601	1269	forward	20.27	5.3206e-21	2017.39	20.27	2.73437	0.280566	1.92059e-22	9.74591	17.13	16.48	16.94	63.89	101.95	53.91	16.85	73.25	4.34718
SAUSA300_RS11060	leuB CDS	Expression Level	2171315	2172361	1047	forward	10.87	1.33896e-11	1294.69	10.87	2.72981	0.385484	1.42605e-12	7.0815	10.17	15.7	12.6	39.45	91.58	41.37	12.8233	57.4667	4.48141
SAUSA300_RS09110	alanine--glyoxylate aminotransferase family protein CDS	Expression Level	1833575	1834735	1161	forward	16.97	1.07054e-17	5187.72	16.97	2.72637	0.306175	5.35655e-19	8.90463	49.26	56.46	36.17	155.57	263.13	194.7	47.2967	204.467	4.32307
SAUSA300_RS09370	ribD CDS	Expression Level	1897228	1898271	1044	reverse	1.81	0.0155694	53629.9	1.81	2.72438	1.03224	0.00830779	2.6393	742.42	247.17	121.11	3458.18	4016.4	110.04	370.233	2528.21	6.82868
SAUSA300_RS07020	alanine racemase CDS	Expression Level	1422715	1423800	1086	forward	23.03	9.23038e-24	4416.32	23.03	2.72327	0.261815	2.4412e-25	10.4015	41.2	53.21	35.62	179.04	204.48	171.39	43.3433	184.97	4.26755
SAUSA300_RS05415	YktB family protein CDS	Expression Level	1101742	1102356	615	reverse	13.65	2.26166e-14	14152	13.65	2.72268	0.341923	1.68129e-15	7.96284	265.68	202.35	263.65	1137.35	686.96	1265.99	243.893	1030.1	4.22357
SAUSA300_RS13170	C39 family peptidase CDS	Expression Level	2560365	2561021	657	forward	14.98	1.05631e-15	23509.8	14.98	2.71745	0.325422	6.7954e-17	8.35054	316.85	504.44	313.26	1460.45	1508.63	1874.46	378.183	1614.51	4.26913
SAUSA300_RS09325	MarR family transcriptional regulator CDS	Expression Level	1890756	1891157	402	reverse	6.48	3.29631e-07	67868.9	6.48	2.71303	0.502803	6.82118e-08	5.39582	1817.76	1131.23	2260.8	8967.4	2955.28	10607.5	1736.6	7510.04	4.32458
SAUSA300_RS12320	fdhD CDS	Expression Level	2397979	2398776	798	forward	21.36	4.31764e-22	19675.2	21.36	2.70102	0.269794	1.35794e-23	10.0114	245.88	332.42	219.7	1086.3	1155.68	1105.76	266	1115.91	4.19516
SAUSA300_RS04635	NADH-dependent flavin oxidoreductase CDS	Expression Level	936420	937547	1128	forward	15.78	1.65242e-16	10151.9	15.78	2.69267	0.313866	9.56725e-18	8.57903	86.8	104.86	99.7	295.57	400.2	518.63	97.12	404.8	4.16804
SAUSA300_RS11065	leuC CDS	Expression Level	2172375	2173745	1371	forward	10.19	6.52463e-11	1649.79	10.19	2.67725	0.39154	8.04502e-12	6.83774	11.37	15.9	11.39	40.38	90.94	36.06	12.8867	55.7933	4.32954
SAUSA300_RS07015	amidohydrolase CDS	Expression Level	1421559	1422710	1152	forward	17.9	1.26468e-18	3967.45	17.9	2.67392	0.292177	5.60472e-20	9.15169	32	49.35	31.42	147.44	172.11	148.34	37.59	155.963	4.14906
SAUSA300_RS12470	DUF1641 domain-containing protein CDS	Expression Level	2424520	2424993	474	reverse	4.45	3.55505e-05	28120.3	4.45	2.67256	0.607259	1.07744e-05	4.40102	252.64	1277.29	239.16	2252.37	3690.58	2285.04	589.697	2742.66	4.65097
SAUSA300_RS03940	YigZ family protein CDS	Expression Level	812604	813245	642	reverse	11.46	3.48877e-12	19275.4	11.46	2.67209	0.367128	3.37904e-13	7.27836	282.85	388.08	302.52	1680.35	847.74	1492.39	324.483	1340.16	4.13014
SAUSA300_RS15515	site-specific integrase CDS	Expression Level	<2139193	2139739	>547	forward	6.01	9.75075e-07	776.211	6.01	2.66147	0.513454	2.17806e-07	5.18346	7.53	24.03	12.71	71.54	34.94	83.27	14.7567	63.25	4.2862
SAUSA300_RS09115	phosphoglycerate dehydrogenase CDS	Expression Level	1834722	1836326	1605	forward	18.7	2.00892e-19	5961.8	18.7	2.65874	0.284248	8.47222e-21	9.35359	38.98	50.54	33.62	142.68	210.68	152.99	41.0467	168.783	4.11199
SAUSA300_RS00560	oleate hydratase CDS	Expression Level	120990	122765	1776	reverse	7.35	4.4199e-08	11834.7	7.35	2.64727	0.459094	8.10368e-09	5.76629	42.08	124.91	45.87	287.66	357.29	265.84	70.9533	303.597	4.27882
SAUSA300_RS01070	peptide ABC transporter substrate-binding protein CDS	Expression Level	239285	241060	1776	forward	12.85	1.41158e-13	4680.63	12.85	2.63999	0.342002	1.17043e-14	7.71922	28.54	26.09	33.32	157.05	79.48	116.28	29.3167	117.603	4.01148
SAUSA300_RS00265	hypothetical protein CDS	Expression Level	60849	61208	360	reverse	4.27	5.31687e-05	3052.72	4.27	2.63816	0.613001	1.67981e-05	4.30368	123.73	46.4	95.91	408.89	91.62	619.92	88.68	373.477	4.21151
SAUSA300_RS05805	N-acetyltransferase CDS	Expression Level	1169651	1170091	441	reverse	7.21	6.21744e-08	19219.4	7.21	2.61653	0.458596	1.15994e-08	5.70551	385.09	484.04	566.38	2138.54	873.87	2749.89	478.503	1920.77	4.01411
SAUSA300_RS13630	alpha/beta hydrolase CDS	Expression Level	2654776	2655369	594	reverse	7.44	3.63843e-08	716.983	7.44	2.61418	0.450618	6.57986e-09	5.80131	9.6	16.15	13.89	49.61	29.44	80.63	13.2133	53.2267	4.02825
SAUSA300_RS01795	VOC family protein CDS	Expression Level	391101	392027	927	forward	6.2	6.27801e-07	3520.28	6.2	2.60647	0.494443	1.35298e-07	5.27152	23.58	74.9	24.63	139.74	166.86	205.2	41.0367	170.6	4.15726
SAUSA300_RS03805	hisC CDS	Expression Level	785978	787036	1059	forward	8.41	3.87573e-09	2402.68	8.41	2.60462	0.420917	6.09478e-10	6.18796	17.85	40.93	16.52	86.09	106.53	113.35	25.1	101.99	4.06335
SAUSA300_RS08745	hypothetical protein CDS	Expression Level	1758037	1758156	120	reverse	13.14	7.27418e-14	578.283	13.14	2.60254	0.333377	5.8755e-15	7.80659	69.93	37.97	57.93	251.56	170.19	222.47	55.2767	214.74	3.88482
SAUSA300_RS14620	HdeD family acid-resistance protein CDS	Expression Level	2858629	2859141	513	reverse	4.33	4.72232e-05	10951.7	4.33	2.59754	0.599495	1.47172e-05	4.33288	106.09	482.31	81.99	1006.36	1080.19	831.61	223.463	972.72	4.35293
SAUSA300_RS03250	sarA CDS	Expression Level	678506	678880	375	reverse	7.91	1.23464e-08	70049.7	7.91	2.59314	0.432824	2.08275e-09	5.99122	1709.08	2601.28	1953.64	12385.1	4395.88	8087.38	2088	8289.45	3.97004
SAUSA300_RS10900	groL CDS	Expression Level	2139834	2141450	1617	reverse	10.12	7.58016e-11	58838.7	10.12	2.59	0.380092	9.48197e-12	6.81415	351.95	527.16	357.01	1758.66	1041.32	2026.29	412.04	1608.76	3.90437
SAUSA300_RS12605	formimidoylglutamase CDS	Expression Level	2453108	2454043	936	reverse	5.56	2.78007e-06	23172.3	5.56	2.58658	0.520653	6.76637e-07	4.96795	139.33	520.26	145.93	1151.71	1077.11	1116.14	268.507	1114.99	4.15255
SAUSA300_RS01800	LLM class flavin-dependent oxidoreductase CDS	Expression Level	392041	393102	1062	forward	6.97	1.0676e-07	7030.82	6.97	2.57752	0.459524	2.0337e-08	5.60911	46.37	127.56	47.02	231.69	332.16	329.73	73.65	297.86	4.04426
SAUSA300_RS10265	dinB CDS	Expression Level	2035873	2036943	1071	reverse	19.36	4.37953e-20	3520.47	19.36	2.57621	0.270672	1.76872e-21	9.51781	37.12	43.09	34.75	131.28	135.42	171.57	38.32	146.09	3.81237
SAUSA300_RS13940	DUF896 domain-containing protein CDS	Expression Level	2716316	2716546	231	forward	8.45	3.56565e-09	591.172	8.45	2.56453	0.413488	5.56894e-10	6.20217	24.1	31.48	32.24	105.48	67.13	164.69	29.2733	112.433	3.84081
SAUSA300_RS12420	hypothetical protein CDS	Expression Level	2416019	2416261	243	reverse	6	1.00516e-06	35290.3	6	2.55883	0.4943	2.25867e-07	5.17668	992.3	2774.13	1094.83	8253.01	3999.05	7071.12	1620.42	6441.06	3.97493
SAUSA300_RS11430	aldehyde dehydrogenase family protein CDS	Expression Level	2237615	2239042	1428	reverse	8.12	7.57904e-09	56621.8	8.12	2.53677	0.417509	1.23247e-09	6.07596	298.61	747.61	325.87	1844.99	1665.5	1794.1	457.363	1768.2	3.86607
SAUSA300_RS05405	DUF4064 domain-containing protein CDS	Expression Level	1099705	1100124	420	forward	4.7	1.99853e-05	12358	4.7	2.53578	0.559305	5.79274e-06	4.53382	286.71	255.13	452.89	1564.47	367.74	1922.17	331.577	1284.79	3.8748
SAUSA300_RS14085	amino acid permease CDS	Expression Level	2739364	2740812	1449	forward	10.5	3.16301e-11	9519.87	10.5	2.53515	0.364697	3.61746e-12	6.95137	87.68	101.34	43.06	277.15	341.05	266.27	77.36	294.823	3.81106
SAUSA300_RS14495	1-(5-phosphoribosyl)-5-((5- phosphoribosylamino)methylideneamino)imidazole-4- carboxamide isomerase CDS	Expression Level	2834992	2835696	705	reverse	13.58	2.6287e-14	120.667	13.58	2.53453	0.319064	1.96354e-15	7.94363	2.5	1.97	1.66	6.72	7.32	8.74	2.04333	7.59333	3.71615
SAUSA300_RS00705	superoxide dismutase CDS	Expression Level	154202	154801	600	forward	6.22	5.96485e-07	3095.26	6.22	2.5307	0.479134	1.2791e-07	5.28182	55.94	37.04	86.41	238.38	113.49	325.84	59.7967	225.903	3.77786
SAUSA300_RS04550	YuzB family protein CDS	Expression Level	920875	921111	237	forward	14.4	3.98111e-15	2920.72	14.4	2.51887	0.307662	2.67494e-16	8.18715	159.24	140.97	145.06	419.41	497.04	713.85	148.423	543.433	3.66137
SAUSA300_RS11560	czrB CDS	Expression Level	2262406	2263386	981	forward	9.35	4.43529e-10	30084.5	9.35	2.51427	0.384533	6.21385e-11	6.5385	401.9	208.69	491.91	1500.35	1036.12	1523.96	367.5	1353.48	3.68293
SAUSA300_RS14500	hisH CDS	Expression Level	2835689	2836267	579	reverse	15.53	2.97474e-16	99.1443	15.53	2.49156	0.292863	1.77549e-17	8.50761	2.23	1.99	2.07	6.68	9.1	7.1	2.09667	7.62667	3.63752
SAUSA300_RS12475	fdhF CDS	Expression Level	2424993	2427947	2955	reverse	4.84	1.44358e-05	152039	4.84	2.48166	0.538492	4.05524e-06	4.60853	321.23	1131.43	326.93	1873.2	3548.34	1612.52	593.197	2344.69	3.95263
SAUSA300_RS09210	DUF948 domain-containing protein CDS	Expression Level	1857697	1858188	492	reverse	10.33	4.63465e-11	222232	10.33	2.4768	0.359437	5.54899e-12	6.89077	5378.38	5311.3	5893.83	25693.1	12051.4	21559.4	5527.84	19768	3.57608
SAUSA300_RS08610	LLM class flavin-dependent oxidoreductase CDS	Expression Level	1731211	1732224	1014	forward	6.91	1.22598e-07	10787	6.91	2.47487	0.443196	2.34855e-08	5.58414	92.11	209.71	78.61	339.59	557.69	525.39	126.81	474.223	3.73964
SAUSA300_RS14095	hypothetical protein CDS	Expression Level	2742488	2742904	417	forward	3.52	0.000299695	6136.34	3.52	2.47373	0.639559	0.000109788	3.86787	69.3	370.28	52.47	789.43	664.95	532.93	164.017	662.437	4.03884
SAUSA300_RS01805	NAD(P)H-dependent oxidoreductase CDS	Expression Level	393116	393682	567	forward	10.37	4.28829e-11	1459.38	10.37	2.47145	0.357953	5.04234e-12	6.90438	24.31	44.14	25.6	89.28	119.92	132.29	31.35	113.83	3.63094
SAUSA300_RS03815	diacylglycerol kinase family lipid kinase CDS	Expression Level	788553	789470	918	reverse	6.26	5.44346e-07	25106.4	6.26	2.45959	0.464148	1.1634e-07	5.29916	192.72	574.08	213.03	1232.21	1498.79	950.22	326.61	1227.07	3.757
SAUSA300_RS05065	TM2 domain-containing protein CDS	Expression Level	1030945	1031160	216	reverse	5.47	3.39728e-06	1803.1	5.47	2.44342	0.495876	8.32928e-07	4.92749	104.2	83.69	116.7	408	135.38	539.39	101.53	360.923	3.55484
SAUSA300_RS14290	argF CDS	Expression Level	2780671	2781681	1011	reverse	8.07	8.60309e-09	598.809	8.07	2.43011	0.40137	1.40823e-09	6.05454	5.6	9.65	6.76	25.67	17.04	34.54	7.33667	25.75	3.50977
SAUSA300_RS11805	Asp23/Gls24 family envelope stress response protein CDS	Expression Level	2319313	2319822	510	reverse	5.89	1.28327e-06	405352	5.89	2.42512	0.473093	2.95821e-07	5.12609	5609.3	17463.5	5929.26	33174.5	38502.8	34185.9	9667.34	35287.7	3.6502
SAUSA300_RS12400	PH domain-containing protein CDS	Expression Level	2411475	2411801	327	reverse	5	9.88669e-06	5993.39	5	2.42301	0.516245	2.68545e-06	4.69352	302.06	138.52	237.34	911.86	302.83	1161.24	225.973	791.977	3.50474
SAUSA300_RS12560	SRPBCC domain-containing protein CDS	Expression Level	2442711	2443217	507	reverse	7.91	1.2431e-08	7408.55	7.91	2.42216	0.404383	2.10145e-09	5.98976	155.37	198.96	193.98	679.87	352.46	865.81	182.77	632.713	3.4618
SAUSA300_RS13800	methylated-DNA--[protein]-cysteine S-methyltransferase CDS	Expression Level	2684265	2684786	522	reverse	8.54	2.85565e-09	4912.37	8.54	2.4187	0.387573	4.35798e-10	6.24064	80.68	165.66	106.6	355.63	348.97	528.56	117.647	411.053	3.49396
SAUSA300_RS05620	trxA CDS	Expression Level	1142050	1142364	315	forward	7.88	1.3061e-08	30753.5	7.88	2.40909	0.402812	2.22196e-09	5.98069	1477.7	927.05	1318.72	3950.2	2592.28	6122.95	1241.16	4221.81	3.40151
SAUSA300_RS11900	aldo/keto reductase CDS	Expression Level	2336350	2337198	849	reverse	9.46	3.48234e-10	8161.13	9.46	2.40578	0.365771	4.79164e-11	6.57727	109.18	165.84	90.8	296.37	590.59	397.37	121.94	428.11	3.51082
SAUSA300_RS01210	acyl--CoA ligase CDS	Expression Level	273819	275324	1506	reverse	10.5	3.13891e-11	355.674	10.5	2.3976	0.344815	3.56839e-12	6.9533	2.55	3.1	3.43	10.9	14.43	6.35	3.02667	10.56	3.48899
SAUSA300_RS04060	clpP CDS	Expression Level	838576	839163	588	forward	10.33	4.63465e-11	48275.4	10.33	2.38746	0.34647	5.54752e-12	6.89081	959.34	1146.95	1073.32	3898.84	2338.98	4420.48	1059.87	3552.77	3.35208
SAUSA300_RS01065	ABC transporter permease CDS	Expression Level	238105	239268	1164	forward	8.28	5.28433e-09	2317.11	8.28	2.36802	0.385899	8.44208e-10	6.13638	31.31	19.78	26.93	95.12	51.59	110.84	26.0067	85.85	3.30108
SAUSA300_RS05060	hypothetical protein CDS	Expression Level	1030750	1030881	132	reverse	4.74	1.81504e-05	1607.95	4.74	2.36377	0.518922	5.23494e-06	4.55515	142.59	177	142.07	666.33	170.43	731.79	153.887	522.85	3.39763
SAUSA300_RS14560	YceI family protein CDS	Expression Level	2847030	2847545	516	forward	5	9.97582e-06	22048.5	5	2.36053	0.503274	2.72749e-06	4.69034	315.21	948.26	347.63	2392.35	1211.64	1975.13	537.033	1859.71	3.46293
SAUSA300_RS08075	hypothetical protein CDS	Expression Level	1632483	1633073	591	reverse	4.37	4.22823e-05	1036.44	4.37	2.35622	0.540364	1.29809e-05	4.36043	12.44	39.16	13.94	121.52	47.86	60.78	21.8467	76.72	3.51175
SAUSA300_RS14115	AMP-binding protein CDS	Expression Level	2746291	2747889	1599	reverse	8.05	8.91912e-09	82543.5	8.05	2.35334	0.38911	1.46656e-09	6.048	450.5	1039.2	519.55	2093.79	2294.74	2386.89	669.75	2258.47	3.37211
SAUSA300_RS11810	DUF2273 domain-containing protein CDS	Expression Level	2319885	2320124	240	reverse	3.85	0.000142649	188779	3.85	2.35322	0.579383	4.87391e-05	4.06159	3856.25	20283.3	4865.84	31948.6	42043	30968.2	9668.46	34986.6	3.61863
SAUSA300_RS00355	alpha/beta hydrolase CDS	Expression Level	77130	77945	816	forward	4.4	4.00051e-05	28821.3	4.4	2.3484	0.536987	1.22389e-05	4.37329	251.51	735.93	344.11	1859.7	690.36	2016.06	443.85	1522.04	3.42918
SAUSA300_RS11815	amaP CDS	Expression Level	2320137	2320673	537	reverse	3.83	0.000149445	516123	3.83	2.34348	0.578745	5.13819e-05	4.04925	4806.24	24948.4	5910.73	39804.1	50925	37367.8	11888.5	42699	3.59163
SAUSA300_RS02050	hypothetical protein CDS	Expression Level	434747	435409	663	reverse	20.14	7.3216e-21	9839.66	20.14	2.34344	0.241308	2.69523e-22	9.71143	184.4	229.99	183.1	681.13	728.98	541.67	199.163	650.593	3.26663
SAUSA300_RS13975	alpha/beta hydrolase CDS	Expression Level	2720743	2721573	831	forward	9.93	1.1624e-10	19773.6	9.93	2.34277	0.347142	1.49143e-11	6.74873	240.55	423.32	277.83	1139.54	826	1128.68	313.9	1031.41	3.28578
SAUSA300_RS09105	OsmC family protein CDS	Expression Level	1833015	1833461	447	forward	14.73	1.84586e-15	12944.2	14.73	2.33193	0.281596	1.22046e-16	8.2811	341.67	450.36	375.81	1248.91	1079.34	1429.68	389.28	1252.64	3.21785
SAUSA300_RS04955	TerC family protein CDS	Expression Level	1012209	1013012	804	forward	10.56	2.75709e-11	12238.8	10.56	2.33179	0.334341	3.07438e-12	6.97428	270.53	152.13	193.21	778.31	496.13	700.26	205.29	658.233	3.20636
SAUSA300_RS05605	CvpA family protein CDS	Expression Level	1137213	1137734	522	forward	7.36	4.32233e-08	17724.1	7.36	2.32311	0.402547	7.87844e-09	5.77104	418.93	483.82	451.3	1749.82	769.6	1846.66	451.35	1455.36	3.22446
SAUSA300_RS11880	NAD-dependent protein deacylase CDS	Expression Level	2334105	2334845	741	forward	10.99	1.03483e-11	3119.48	10.99	2.32191	0.326158	1.08735e-12	7.11897	50.61	68.07	50.99	180.3	139.83	223.87	56.5567	181.333	3.20622
SAUSA300_RS13960	TetR/AcrR family transcriptional regulator CDS	Expression Level	2718361	2718918	558	forward	9.75	1.75946e-10	1298	9.75	2.31759	0.346722	2.32038e-11	6.6843	22.38	39.8	31.17	83.52	94.51	124.03	31.1167	100.687	3.23578
SAUSA300_RS13405	DUF1433 domain-containing protein CDS	Expression Level	2606631	2607053	423	reverse	9.37	4.23398e-10	5614.85	9.37	2.31663	0.353888	5.90154e-11	6.54621	153.69	196.5	184.93	478.7	436	795.78	178.373	570.16	3.19644
SAUSA300_RS09055	tpx CDS	Expression Level	1824695	1825189	495	reverse	9.77	1.6826e-10	55684.4	9.77	2.31002	0.345211	2.20699e-11	6.69163	1617.64	1377.66	1584.95	4372.15	3435.89	6655.78	1526.75	4821.27	3.15787
SAUSA300_RS08080	CHAP domain-containing protein CDS	Expression Level	1633080	1634126	1047	reverse	6.62	2.42352e-07	870.001	6.62	2.30766	0.422872	4.83958e-08	5.45711	8.28	15.34	9.49	42.4	21.41	43.25	11.0367	35.6867	3.23346
SAUSA300_RS10905	groES CDS	Expression Level	2141526	2141810	285	reverse	7.29	5.13946e-08	5479.61	7.29	2.30052	0.400801	9.47807e-09	5.73981	212.15	324.43	238.09	808.34	513.77	1145.02	258.223	822.377	3.18475
SAUSA300_RS14530	polysaccharide deacetylase family protein CDS	Expression Level	2840838	2841962	1125	reverse	21.42	3.81864e-22	2223.29	21.42	2.30042	0.229449	1.17371e-23	10.0258	30.39	26.04	25.63	88.84	78.22	89.03	27.3533	85.3633	3.12077
SAUSA300_RS07025	lysA CDS	Expression Level	1423790	1425055	1266	forward	26.9	1.2699e-27	12323.1	26.9	2.30018	0.204799	2.85932e-29	11.2314	124.79	142.8	136.12	429.95	456.59	383.17	134.57	423.237	3.1451
SAUSA300_RS01990	GlsB/YeaQ/YmgE family stress response membrane protein	Expression Level	424839	425090	252	forward	6.5	3.13454e-07	101225	6.5	2.29003	0.423504	6.39678e-08	5.40734	4114.68	8231.79	3809.71	21799.6	12096.6	18050	5385.39	17315.4	3.21525
SAUSA300_RS08950	icd CDS	Expression Level	1798291	1799559	1269	reverse	11.46	3.45885e-12	16157.1	11.46	2.29003	0.314563	3.3377e-13	7.28002	148.18	237.02	137.42	525.37	560.6	570.02	174.207	551.997	3.16863
SAUSA300_RS01690	MurR/RpiR family transcriptional regulator CDS	Expression Level	368949	369749	801	reverse	8.7	1.9762e-09	8927.14	8.7	2.28704	0.362971	2.95935e-10	6.30089	129.77	186.72	139.34	560.26	314.03	558.68	151.943	477.657	3.14365
SAUSA300_RS06680	catalase CDS	Expression Level	1349997	1351514	1518	forward	6	1.00516e-06	47611.2	6	2.28684	0.441749	2.25744e-07	5.17678	318.67	647.34	293.16	955.07	1204.23	1894.53	419.723	1351.28	3.21945
SAUSA300_RS03410	dhaK CDS	Expression Level	711215	712183	969	forward	10.46	3.48655e-11	2147.73	10.46	2.28674	0.329697	4.03731e-12	6.93587	25.05	39.78	26.17	71.4	113.45	104.48	30.3333	96.4433	3.17945
SAUSA300_RS13245	ABC transporter ATP-binding protein CDS	Expression Level	2575903	2577129	1227	reverse	9.57	2.6944e-10	13372.6	9.57	2.28475	0.345129	3.59189e-11	6.62	122.83	122.14	204.65	453.07	381.17	570.89	149.873	468.377	3.12515
SAUSA300_RS13840	pruA CDS	Expression Level	2693539	2695083	1545	reverse	30.88	1.32124e-31	11788.9	30.88	2.28303	0.189396	1.84161e-33	12.0543	116.85	98.14	106.21	314.56	355.92	321.35	107.067	330.61	3.08789
SAUSA300_RS10425	hypothetical protein CDS	Expression Level	2071440	2071613	174	reverse	5.46	3.50409e-06	5024.66	5.46	2.27609	0.462538	8.61621e-07	4.92087	317.29	549.86	297.14	1651.51	616.04	1437.64	388.097	1235.06	3.18236
SAUSA300_RS14635	vraH CDS	Expression Level	2862145	2862336	192	forward	5.18	6.61299e-06	179.623	5.18	2.27456	0.47545	1.71824e-06	4.78402	16.44	11.1	10.5	32.35	21.76	65.05	12.68	39.72	3.13249
SAUSA300_RS14955	hydroxymethylglutaryl-CoA synthase family protein CDS	Expression Level	<36605	36976	>372	forward	5.82	1.515e-06	1760.24	5.82	2.27254	0.446262	3.53572e-07	5.09239	51.12	71.36	69.96	236.44	95.49	272.19	64.1467	201.373	3.13926
SAUSA300_RS04340	helix-turn-helix domain-containing protein CDS	Expression Level	885796	886059	264	forward	11.2	6.28338e-12	212.055	11.2	2.27041	0.315721	6.42261e-13	7.1912	9.58	13.16	10.57	26.32	45.92	33.04	11.1033	35.0933	3.16061
SAUSA300_RS11045	ACT domain-containing protein CDS	Expression Level	2168358	2168612	255	forward	3.96	0.000110028	238.442	3.96	2.26886	0.549773	3.67678e-05	4.12691	6.38	24.34	5.84	32.02	51.77	39.54	12.1867	41.11	3.37336
SAUSA300_RS08260	superoxide dismutase CDS	Expression Level	1663936	1664535	600	reverse	13.98	1.05354e-14	94571.3	13.98	2.25951	0.28028	7.53067e-16	8.06159	2535.26	1775.48	2370.78	6972.69	5641.05	7655.15	2227.17	6756.3	3.03357
SAUSA300_RS15215	hypothetical protein CDS	Expression Level	886336	886509	174	forward	5.96	1.10148e-06	284.823	5.96	2.25801	0.437891	2.51554e-07	5.15654	18.93	32.23	15.86	44.18	114.47	58.48	22.34	72.3767	3.23978
SAUSA300_RS08795	hypothetical protein CDS	Expression Level	1767396	1767497	102	reverse	16.74	1.82743e-17	2113.06	16.74	2.2565	0.255203	9.40491e-19	8.84197	311.77	329.56	236.54	970.89	982.23	742.44	292.623	898.52	3.07057
SAUSA300_RS08790	AbrB family transcriptional regulator CDS	Expression Level	1766289	1767362	1074	reverse	21.42	3.76302e-22	15789.5	21.42	2.25125	0.224486	1.14316e-23	10.0284	230.01	208.3	189.67	642.46	760.95	513.49	209.327	638.967	3.05249
SAUSA300_RS13240	ABC transporter permease CDS	Expression Level	2575271	2575906	636	reverse	9.35	4.41797e-10	6162.76	9.35	2.25117	0.344243	6.17379e-11	6.53947	130.83	84.77	193.81	411.5	412.48	430.55	136.47	418.177	3.06424
SAUSA300_RS11825	zinc-binding alcohol dehydrogenase family protein CDS	Expression Level	2322717	2323718	1002	reverse	11.42	3.78206e-12	6652.92	11.42	2.24913	0.309564	3.71718e-13	7.26548	90.63	93.59	96.7	260.3	222.29	367.14	93.64	283.243	3.02481
SAUSA300_RS13965	SDR family NAD(P)-dependent oxidoreductase CDS	Expression Level	2718911	2719615	705	forward	15.05	9.01213e-16	1269.72	15.05	2.24248	0.267879	5.70103e-17	8.37125	24.5	25.7	26.58	64.26	75.07	92.36	25.5933	77.23	3.01758
SAUSA300_RS14100	fructose bisphosphate aldolase CDS	Expression Level	2743027	2743917	891	forward	29.36	4.39822e-30	169028	29.36	2.23763	0.190439	7.07363e-32	11.7499	2721.45	2728.08	2730.6	7637.95	9396.9	7562.03	2726.71	8198.96	3.00691
SAUSA300_RS10855	ArgE/DapE family deacylase CDS	Expression Level	2131296	2132519	1224	forward	5.56	2.74754e-06	11200.1	5.56	2.23637	0.449928	6.67738e-07	4.97052	78.74	205.25	93	474.27	284.83	418.37	125.663	392.49	3.12335
SAUSA300_RS02285	YbcC family protein CDS	Expression Level	479079	481784	2706	forward	3.65	0.000224549	25906.9	3.65	2.23424	0.566816	8.08954e-05	3.94173	271.43	78.29	45.86	538.69	366.45	343.89	131.86	416.343	3.15746
SAUSA300_RS07485	ebpS CDS	Expression Level	1537066	1538526	1461	reverse	8.85	1.40599e-09	100990	8.85	2.23392	0.351443	2.06527e-10	6.35641	704.48	1327.46	881.1	2865.64	2557.41	3457.37	971.013	2960.14	3.04851
SAUSA300_RS09790	YtxH domain-containing protein CDS	Expression Level	1969697	1970062	366	forward	4.27	5.39412e-05	77083.2	4.27	2.22985	0.518572	1.70807e-05	4.29999	1330.82	5145.37	2073.19	11222.5	6295.65	9620.73	2849.79	9046.29	3.17437
SAUSA300_RS13410	SDR family oxidoreductase CDS	Expression Level	2607304	2607999	696	reverse	11.01	9.80342e-12	11462.3	11.01	2.22056	0.311533	1.01958e-12	7.12784	204.68	281.35	219.83	560.78	676.21	875.93	235.287	704.307	2.9934
SAUSA300_RS00295	hypothetical protein CDS	Expression Level	66234	66545	312	reverse	8.97	1.06368e-09	142.452	8.97	2.21972	0.346755	1.53964e-10	6.40139	7.73	6.41	5.43	17.82	28.53	13.58	6.52333	19.9767	3.06234
SAUSA300_RS09455	aldo/keto reductase CDS	Expression Level	1911800	1912633	834	reverse	7.2	6.29956e-08	10960.2	7.2	2.20751	0.387104	1.17976e-08	5.70263	180.07	162.94	221.25	542.1	341.41	782.46	188.087	555.323	2.95249
SAUSA300_RS14285	arcD CDS	Expression Level	2779150	2780580	1431	reverse	9.47	3.35311e-10	1052.21	9.47	2.20148	0.334306	4.54192e-11	6.58523	9.58	12.41	9.77	37.74	22.11	33.89	10.5867	31.2467	2.95151
SAUSA300_RS15635	hypothetical protein CDS	Expression Level	2715596	2716096	501	forward	6.51	3.06325e-07	2155.44	6.51	2.19916	0.406343	6.22941e-08	5.41209	60.97	64.47	59.24	211.19	94.99	238.54	61.56	181.573	2.94953
SAUSA300_RS13825	farE CDS	Expression Level	2690001	2692490	2490	reverse	24.88	1.31833e-25	1551.6	24.88	2.19578	0.203189	3.20396e-27	10.8066	9.76	8.61	9.17	24.16	31.05	25.18	9.18	26.7967	2.91903
SAUSA300_RS13865	D-lactate dehydrogenase CDS	Expression Level	2699537	2700535	999	reverse	9.67	2.11593e-10	4465.38	9.67	2.18734	0.328606	2.80561e-11	6.65643	52.09	91.15	50.98	181.13	208.38	186.69	64.74	192.067	2.96674
SAUSA300_RS11950	hypothetical protein CDS	Expression Level	2346397	2346579	183	reverse	5.37	4.2193e-06	297.646	5.37	2.18029	0.446561	1.04804e-06	4.8824	16.28	28.33	24.9	81.17	36.11	88.66	23.17	68.6467	2.96274
SAUSA300_RS13235	osmoprotectant ABC transporter substrate-bindingprotein CDS	Expression Level	2574313	2575254	942	reverse	12.93	1.17608e-13	12524.5	12.93	2.17258	0.280526	9.5835e-15	7.74466	205.61	140.49	246.5	608.68	598.41	502.56	197.533	569.883	2.885
SAUSA300_RS07045	msaA CDS	Expression Level	1426264	1426572	309	reverse	9.46	3.45359e-10	1740.16	9.46	2.16451	0.32897	4.71505e-11	6.57967	70.43	88.09	90.56	223.78	182.81	306.84	83.0267	237.81	2.86426
SAUSA300_RS02545	RidA family protein CDS	Expression Level	532549	532929	381	forward	6	1.00913e-06	119697	6	2.15566	0.416555	2.27961e-07	5.17496	3011.02	7472.07	3180.52	14435.5	13319.3	12613.2	4554.54	13456	2.95442
SAUSA300_RS14295	arcA CDS	Expression Level	2781714	2782949	1236	reverse	6.68	2.10267e-07	359.12	6.68	2.14387	0.390925	4.15623e-08	5.48408	4.36	4.77	3.76	10.17	8.44	17.96	4.29667	12.19	2.83708
SAUSA300_RS09870	hypothetical protein CDS	Expression Level	1986965	1987117	153	reverse	9.47	3.35478e-10	13117.3	9.47	2.13421	0.324114	4.55618e-11	6.58476	988.61	1766.72	1088.31	3968.58	3631.88	3357.68	1281.21	3652.71	2.85098
SAUSA300_RS14600	rarD CDS	Expression Level	2854569	2855477	909	reverse	9.89	1.29109e-10	4211.6	9.89	2.13264	0.316779	1.67039e-11	6.73227	55.99	94.49	57.75	183.87	201.21	206.03	69.41	197.037	2.83874
SAUSA300_RS09645	lantibiotic protection ABC transporter ATP-binding subunit CDS	Expression Level	1947127	1947819	693	reverse	3.99	0.000102867	7052.12	3.99	2.1293	0.513909	3.42276e-05	4.14335	77.21	281.43	80.21	416.48	471.79	422.95	146.283	437.073	2.98785
SAUSA300_RS10200	hypothetical protein CDS	Expression Level	2027962	2028348	387	reverse	13.7	1.99296e-14	3772.38	13.7	2.12896	0.266778	1.46017e-15	7.98027	156.24	144.4	144.05	453.09	331.05	448.72	148.23	410.953	2.7724
SAUSA300_RS13835	hypothetical protein CDS	Expression Level	2693260	2693427	168	reverse	8.52	3.02472e-09	88.2141	8.52	2.12844	0.341574	4.6268e-10	6.23127	9.1	8.52	6.26	19.65	30.55	17.68	7.96	22.6267	2.84255
SAUSA300_RS04555	iron-sulfur cluster assembly accessory protein CDS	Expression Level	921124	921483	360	forward	4.35	4.4746e-05	7118.15	4.35	2.12557	0.488974	1.38012e-05	4.347	393.36	128.02	361.47	715.16	544.35	1230.9	294.283	830.137	2.82088
SAUSA300_RS13230	ABC transporter permease CDS	Expression Level	2573618	2574313	696	reverse	12.63	2.3542e-13	9869.82	12.63	2.12426	0.277585	1.96885e-14	7.65265	256.96	154.84	239.35	680.19	594.3	534.17	217.05	602.887	2.77764
SAUSA300_RS10715	phi PVL orf 51-like protein CDS	Expression Level	2113373	2113615	243	reverse	3.11	0.000774917	24.5076	3.11	2.11347	0.585844	0.00030908	3.60757	1.77	2.1	0.48	2.32	5.34	5.21	1.45	4.29	2.95862
SAUSA300_RS08620	CsbD family protein CDS	Expression Level	1732647	1732829	183	reverse	4.75	1.75881e-05	2088.9	4.75	2.11317	0.463157	5.0539e-06	4.56254	136.81	254.63	114.53	742.42	304.73	402.12	168.657	483.09	2.86434
SAUSA300_RS13480	hypothetical protein CDS	Expression Level	2620287	2620553	267	forward	8.44	3.6355e-09	12915.9	8.44	2.11156	0.340642	5.69103e-10	6.19876	637.51	923.3	637.48	2788.43	1767.92	1603.32	732.763	2053.22	2.80203
SAUSA300_RS02290	DUF2294 domain-containing protein CDS	Expression Level	481946	482308	363	forward	6.61	2.42867e-07	7632.85	6.61	2.11	0.386708	4.8608e-08	5.45633	481.12	225.35	257.1	1213.89	722.51	738.29	321.19	891.563	2.77581
SAUSA300_RS11530	thiol-disulfide oxidoreductase DCC family protein CDS	Expression Level	2256717	2257130	414	reverse	5.62	2.41859e-06	9520.85	5.62	2.10595	0.421452	5.82606e-07	4.9969	208.56	497.55	324.41	1019.03	690.15	1189.65	343.507	966.277	2.81298
SAUSA300_RS14370	secA2 CDS	Expression Level	2803587	2805977	2391	reverse	5.4	3.96139e-06	21405	5.4	2.10447	0.42989	9.81146e-07	4.89538	81.01	223.22	95.61	396.7	387.66	359.75	133.28	381.37	2.86142
SAUSA300_RS14175	nrdD CDS	Expression Level	2757385	2759235	1851	reverse	10.49	3.20611e-11	33835.5	10.49	2.10364	0.302724	3.6782e-12	6.94902	222.7	243.86	375.07	885.03	772.24	670.93	280.543	776.067	2.7663
SAUSA300_RS05455	pyruvate carboxylase CDS	Expression Level	1108935	1112387	3453	forward	12.02	9.48656e-13	43729.3	12.02	2.10353	0.281792	8.34058e-14	7.46483	222.06	192.22	171.64	414.08	545.59	643.95	195.307	534.54	2.73693
SAUSA300_RS14355	sasF CDS	Expression Level	2798561	2800468	1908	reverse	6.07	8.60487e-07	10948.7	6.07	2.09591	0.402378	1.90058e-07	5.20881	60.63	131.79	67.07	285.31	190.5	250.07	86.4967	241.96	2.79733
SAUSA300_RS06805	transcription antiterminator CDS	Expression Level	1378779	1379630	852	forward	8.51	3.06011e-09	7058.73	8.51	2.09144	0.335774	4.70282e-10	6.22871	103.78	164.16	112.79	324.31	291.76	427.01	126.91	347.693	2.73968
SAUSA300_RS00575	DUF1648 domain-containing protein CDS	Expression Level	125511	125984	474	forward	4.52	3.02608e-05	7050.12	4.52	2.08873	0.470632	9.07391e-06	4.43814	147.08	340.85	179.08	888.76	355.68	629.57	222.337	624.67	2.80957
SAUSA300_RS04045	YvcK family protein CDS	Expression Level	835953	836948	996	forward	5.62	2.4162e-06	22139.7	5.62	2.07981	0.416157	5.80302e-07	4.99766	228.5	547.52	234.87	853.71	1192.96	807.7	336.963	951.457	2.82362
SAUSA300_RS04840	spxA CDS	Expression Level	986970	987365	396	forward	9.78	1.66828e-10	470676	9.78	2.07464	0.309958	2.18224e-11	6.69328	20139.1	15896.9	19750.3	63912.8	36830.3	48699.6	18595.4	49814.2	2.67884
SAUSA300_RS04345	helix-turn-helix domain-containing protein CDS	Expression Level	886052	886324	273	forward	7.29	5.13946e-08	404.274	7.29	2.0723	0.361035	9.47431e-09	5.73988	20.68	28.88	19.15	43.75	93.66	53.3	22.9033	63.57	2.77558
SAUSA300_RS04220	sterile alpha motif-like domain-containing protein CDS	Expression Level	870181	870384	204	forward	3.28	0.00052613	52967.7	3.28	2.06372	0.555462	0.000202952	3.71531	2094.72	7103.44	2348.33	15948.4	5901.26	10869	3848.83	10906.2	2.83364
SAUSA300_RS13145	gtxA CDS	Expression Level	2555748	2556134	387	reverse	6.35	4.41702e-07	2680.04	6.35	2.05737	0.385371	9.36269e-08	5.33868	104.66	129.2	89.37	423.01	187.24	259.46	107.743	289.903	2.69068
SAUSA300_RS11835	alpha/beta hydrolase CDS	Expression Level	2325236	2326105	870	reverse	6.19	6.41949e-07	3087.66	6.19	2.05689	0.390536	1.38806e-07	5.26682	41.78	82.11	40.73	108.29	179.85	163.13	54.8733	150.423	2.74128
SAUSA300_RS14170	nrdG CDS	Expression Level	2756852	2757388	537	reverse	9.24	5.70738e-10	8688.7	9.24	2.05638	0.31637	8.03685e-11	6.49991	261.77	176.94	329.01	792.78	593.21	652.08	255.907	679.357	2.6547
SAUSA300_RS00545	amidohydrolase CDS	Expression Level	115942	117120	1179	forward	5	9.88835e-06	2109.07	5	2.0538	0.43766	2.6965e-06	4.69268	18.96	40.88	22.57	79.7	47.53	96.1	27.47	74.4433	2.70999
SAUSA300_RS01645	FtsX-like permease family protein CDS	Expression Level	358527	359576	1050	forward	3.28	0.00052613	21436.8	3.28	2.05194	0.552255	0.000202758	3.71556	142.07	607.47	162.98	917.48	1107.81	610.35	304.173	878.547	2.88831
SAUSA300_RS13290	M42 family metallopeptidase CDS	Expression Level	2585499	2586575	1077	reverse	9.05	8.96407e-10	9525.14	9.05	2.04865	0.318697	1.29111e-10	6.42822	140.42	151.04	127.88	298.72	315.41	491.03	139.78	368.387	2.63547
SAUSA300_RS04225	hypothetical protein CDS	Expression Level	870381	870617	237	reverse	3.95	0.000113336	31080	3.95	2.04462	0.496316	3.79543e-05	4.11959	1346.08	3266.66	1385.87	7666.1	2986.59	5768.02	1999.54	5473.57	2.73742
SAUSA300_RS10555	hypothetical protein CDS	Expression Level	2090180	2090287	108	forward	2.25	0.00560821	2857.4	2.25	2.03641	0.67788	0.0026638	3.00409	547.14	131.42	510.09	1049.67	242.94	1978.12	396.217	1090.24	2.75163
SAUSA300_RS11645	rocF CDS	Expression Level	2289284	2290192	909	reverse	8.23	5.90895e-09	4818.03	8.23	2.03341	0.332371	9.48219e-10	6.11789	90.59	92.5	70.15	232.51	156.4	270.79	84.4133	219.9	2.60504
SAUSA300_RS01230	DUF488 domain-containing protein CDS	Expression Level	280497	280853	357	reverse	11.67	2.13378e-12	4130.36	11.67	2.02495	0.275562	2.00566e-13	7.34842	159.81	213.76	183.61	385.44	539.94	530.82	185.727	485.4	2.61352
SAUSA300_RS14510	histidinol-phosphate aminotransferase family protein CDS	Expression Level	2836811	2837824	1014	reverse	10.86	1.38592e-11	147.333	10.86	2.01935	0.285392	1.48668e-12	7.07573	2.38	2.71	1.92	5.33	6.92	6.03	2.33667	6.09333	2.6077
SAUSA300_RS02865	hchA CDS	Expression Level	600990	601868	879	forward	4.83	1.47549e-05	199886	4.83	2.01806	0.438504	4.18179e-06	4.60214	2270.05	5921.1	2477.73	8206.36	9170.31	11200.3	3556.29	9525.67	2.67854
SAUSA300_RS02550	spoVG CDS	Expression Level	533001	533303	303	forward	3.78	0.000164897	66000.3	3.78	2.01529	0.501005	5.75867e-05	4.02249	1624.22	6269.47	2183.91	9669.7	9929.79	8073.65	3359.2	9224.38	2.74601
SAUSA300_RS07160	hypothetical protein CDS	Expression Level	1448103	1448324	222	reverse	5.23	5.84891e-06	5195.82	5.23	2.01393	0.418526	1.49463e-06	4.81195	355.81	349.28	412.76	856.17	549.5	1480.95	372.617	962.207	2.5823
SAUSA300_RS08955	citrate synthase CDS	Expression Level	1799608	1800729	1122	reverse	5.7	1.99426e-06	14266.1	5.7	2.00559	0.398184	4.73263e-07	5.03685	166.47	311.76	128.56	420.93	631.42	554.21	202.263	535.52	2.64764
SAUSA300_RS11230	citrate synthase CDS	Expression Level	2207509	2207646	138	reverse	2.82	0.00152012	26424.7	2.82	2.00432	0.586877	0.000637276	3.41523	1501.67	5172.27	2085.76	9754.2	3035.94	10923.4	2919.9	7904.51	2.70712
SAUSA300_RS09020	metal-dependent hydrolase CDS	Expression Level	1818095	1818784	690	reverse	5.22	6.07296e-06	23959.2	5.22	2.00384	0.417227	1.56491e-06	4.80276	391.32	796.5	466.01	1724.04	932.88	1657.82	551.277	1438.25	2.60894
SAUSA300_RS01420	LacI family transcriptional regulator CDS	Expression Level	316972	317970	999	reverse	5.06	8.74228e-06	6065.58	5.06	2.00367	0.42439	2.34335e-06	4.72131	61	156.58	70.41	302.91	257.01	207.06	95.9967	255.66	2.66322
SAUSA300_RS07165	PTS glucose transporter subunit IIA CDS	Expression Level	1448324	1448824	501	reverse	6.1	7.94e-07	26580.1	6.1	2.00341	0.383413	1.73954e-07	5.22521	813.65	826.55	921.69	2069.04	1346.28	3130.61	853.963	2181.98	2.55512
SAUSA300_RS06630	hypothetical protein CDS	Expression Level	1340003	1340857	855	reverse	8.52	3.02554e-09	28457.8	8.52	2.00044	0.321053	4.63887e-10	6.23086	522.22	473.29	629.33	1493.64	989.28	1643.26	541.613	1375.39	2.53944
SAUSA300_RS02280	NADH dehydrogenase subunit 5 CDS	Expression Level	477582	479066	1485	forward	4.05	8.82256e-05	11230.7	4.05	1.99577	0.477416	2.91037e-05	4.18037	226.29	73.86	66.44	395.61	309.04	251.1	122.197	318.583	2.60714
SAUSA300_RS09875	glucosamine-6-phosphate isomerase CDS	Expression Level	1987142	1987741	600	reverse	5.13	7.34558e-06	78976.6	5.13	1.99437	0.418998	1.93747e-06	4.75984	1242.17	3396.05	1641.87	5849.51	6149.08	4644.86	2093.36	5547.82	2.65019
SAUSA300_RS04350	hypothetical protein CDS	Expression Level	886476	886679	204	forward	7.66	2.20431e-08	139.104	7.66	1.99026	0.33792	3.86818e-09	5.88973	13.94	11.02	8.59	20.76	37.81	27.43	11.1833	28.6667	2.56334
SAUSA300_RS06905	SWIM zinc finger domain-containing protein CDS	Expression Level	1401090	1401563	474	reverse	4.7	2.00418e-05	3596.42	4.7	1.98748	0.43845	5.81629e-06	4.53296	132.77	86.38	149.19	409.79	154.83	372.16	122.78	312.26	2.54325
SAUSA300_RS09770	traP CDS	Expression Level	1966416	1966919	504	forward	4.52	3.04104e-05	46512.4	4.52	1.98092	0.446498	9.1405e-06	4.43657	1543.86	1259.36	1678.3	4397.57	1709.88	5228.13	1493.84	3778.53	2.52941
SAUSA300_RS12885	Hsp20/alpha crystallin family protein CDS	Expression Level	2507834	2508262	429	forward	4.07	8.53074e-05	17014.5	4.07	1.98005	0.472708	2.80496e-05	4.18875	632.13	586.28	697.02	2438.92	648.2	1805.19	638.477	1630.77	2.55416
SAUSA300_RS10195	cell wall-active antibiotics response protein CDS	Expression Level	2027246	2027947	702	reverse	11.36	4.39992e-12	3231.55	11.36	1.97764	0.273039	4.38734e-13	7.24304	92.83	59.01	77.85	181.81	176.98	213.42	76.5633	190.737	2.49123
SAUSA300_RS07505	ECF transporter S component CDS	Expression Level	1541463	1542008	546	reverse	4.97	1.07376e-05	14919.9	4.97	1.97751	0.42307	2.9511e-06	4.67419	728.57	238.08	382.08	1428.17	1181.62	836.6	449.577	1148.8	2.55529
SAUSA300_RS13650	VOC family protein CDS	Expression Level	2657553	2658359	807	forward	10.41	3.91094e-11	5057.06	10.41	1.97738	0.285818	4.57068e-12	6.91831	86.29	120.19	103.05	209.05	277.59	295.49	103.177	260.71	2.52683
SAUSA300_RS01075	ggt CDS	Expression Level	241098	243104	2007	forward	8.94	1.14001e-09	4890.73	8.94	1.97712	0.309388	1.65419e-10	6.39043	44.77	32.24	43.97	135.92	90.74	78.11	40.3267	101.59	2.51918
SAUSA300_RS15490	putative holin-like toxin CDS	Expression Level	2090340	2090516	177	reverse	2.58	0.00262969	4384.08	2.58	1.97708	0.608164	0.00115037	3.25091	499.78	232.82	439.31	1058.13	239.25	1732.42	390.637	1009.93	2.58535
SAUSA300_RS04810	ABC transporter substrate-binding protein CDS	Expression Level	980061	981776	1716	forward	7.8	1.59871e-08	93.5674	7.8	1.97496	0.332228	2.77117e-09	5.94461	0.8	1.02	0.85	2.61	1.85	2.33	0.89	2.26333	2.54307
SAUSA300_RS11500	membrane protein CDS	Expression Level	2252322	2252672	351	reverse	7.76	1.73746e-08	9633.26	7.76	1.9746	0.33295	3.01788e-09	5.93062	415.12	468.95	470.11	1419.73	762.84	1211.74	451.393	1131.44	2.50654
SAUSA300_RS13045	2,3-diphosphoglycerate-dependent phosphoglycerate mutase CDS	Expression Level	2537650	2538336	687	reverse	8.82	1.49764e-09	51437.6	8.82	1.96951	0.310356	2.21059e-10	6.34595	1312.74	1337.02	1068.82	3267.77	2297.68	3680.68	1239.53	3082.04	2.48647
SAUSA300_RS06940	pepF CDS	Expression Level	1405803	1407617	1815	forward	10.16	6.84858e-11	22562	10.16	1.94846	0.285298	8.5179e-12	6.82955	246.13	166.49	216.69	500.73	434.77	599.19	209.77	511.563	2.43869
SAUSA300_RS13845	sugar O-acetyltransferase CDS	Expression Level	2695273	2695872	600	reverse	6.87	1.35442e-07	2639.35	6.87	1.94063	0.348729	2.62364e-08	5.56486	72.08	60.26	89.24	143.41	149.66	248.11	73.86	180.393	2.44237
SAUSA300_RS14505	hisB CDS	Expression Level	2836264	2836842	579	reverse	5.73	1.84248e-06	80.2306	5.73	1.93598	0.383124	4.3461e-07	5.05314	2.4	2.4	2.09	3.49	6.25	7.4	2.29667	5.71333	2.48766
SAUSA300_RS03450	GNAT family N-acetyltransferase CDS	Expression Level	717460	717966	507	reverse	8.75	1.77278e-09	42695.2	8.75	1.93158	0.305688	2.63573e-10	6.31882	1168.21	1863.83	1218.93	3333.92	4316.62	2903.56	1416.99	3518.03	2.48275
SAUSA300_RS04240	GNAT family N-acetyltransferase CDS	Expression Level	872268	872762	495	reverse	3.44	0.000363186	22894.9	3.44	1.92638	0.504772	0.000135443	3.81635	785.09	448.99	1066.67	2488.4	784.06	2385.3	766.917	1885.92	2.45909
SAUSA300_RS04860	yjbH CDS	Expression Level	991877	992683	807	reverse	7.89	1.29698e-08	31486.1	7.89	1.92491	0.321756	2.19717e-09	5.98252	560.81	798.22	617.52	1568.03	1270.86	1954.5	658.85	1597.8	2.42513
SAUSA300_RS08615	hypothetical protein CDS	Expression Level	1732461	1732607	147	reverse	3.42	0.000379456	3191.98	3.42	1.92157	0.505243	0.000142805	3.80326	226.86	611.82	224.44	1369.22	803.2	548.87	354.373	907.097	2.55972
SAUSA300_RS01060	ABC transporter permease CDS	Expression Level	236621	238099	1479	forward	5	9.88835e-06	2268.86	5	1.92112	0.409385	2.69613e-06	4.69271	33.76	16.66	27.51	77.25	37.43	73.32	25.9767	62.6667	2.41242
SAUSA300_RS07965	VOC family protein CDS	Expression Level	1612529	1612900	372	reverse	4.83	1.46284e-05	13240.1	4.83	1.91989	0.416952	4.13272e-06	4.60459	669.8	486.91	643.64	1608.54	749.43	1980.02	600.117	1446	2.40953
SAUSA300_RS07960	hypothetical protein CDS	Expression Level	1612336	1612590	255	reverse	4.65	2.25491e-05	1289.79	4.65	1.91447	0.42483	6.59228e-06	4.50644	93.88	69.52	92.73	222.88	104.93	287.84	85.3767	205.217	2.40366
SAUSA300_RS07975	tripeptidase T CDS	Expression Level	1614593	1615726	1134	reverse	7.11	7.71835e-08	13463.3	7.11	1.91357	0.337693	1.4565e-08	5.66661	189.21	230.45	185.67	356.17	443.27	658.88	201.777	486.107	2.40913
SAUSA300_RS07060	toxic anion resistance protein CDS	Expression Level	1427684	1428820	1137	forward	9.34	4.57902e-10	28844.5	9.34	1.90777	0.292005	6.43157e-11	6.53335	354.31	557.06	388.52	920.55	1149.91	1073.92	433.297	1048.13	2.41896
SAUSA300_RS08510	Fic family protein CDS	Expression Level	1709333	1710553	1221	reverse	6.01	9.70016e-07	1632.79	6.01	1.90329	0.367095	2.1633e-07	5.18473	25.98	16.07	26.79	58.27	36.96	68.15	22.9467	54.46	2.37333
SAUSA300_RS14110	hypothetical protein CDS	Expression Level	2745902	2746231	330	forward	5.15	7.05377e-06	2857.29	5.15	1.90153	0.39868	1.8463e-06	4.76956	114.19	204.79	119.85	443.16	235.46	382.9	146.277	353.84	2.41898
SAUSA300_RS04050	whiA CDS	Expression Level	837058	838002	945	forward	3.47	0.000335069	25899	3.47	1.90083	0.495304	0.000124184	3.83772	248.46	837.25	271.95	1149.52	1404.66	891.45	452.553	1148.54	2.53792
SAUSA300_RS11570	hypothetical protein CDS	Expression Level	2265243	2265347	105	reverse	2.68	0.00210476	12907.5	2.68	1.89594	0.571441	0.000907198	3.31783	2099.1	1581.81	2444.18	5811.96	1260.08	7803.3	2041.7	4958.45	2.42859
SAUSA300_RS00550	MFS transporter CDS	Expression Level	117122	118510	1389	forward	4.14	7.25551e-05	3232.67	4.14	1.88073	0.444899	2.36491e-05	4.22732	25.55	64.81	27.65	97.39	74.74	113.22	39.3367	95.1167	2.41802
SAUSA300_RS05010	putative holin-like toxin CDS	Expression Level	1022356	1022501	146	forward	2.36	0.00435149	2881.77	2.36	1.87774	0.60818	0.00201867	3.08747	458.18	186.43	347.52	941.58	187	1257.07	330.71	795.217	2.40457
SAUSA300_RS10060	perR CDS	Expression Level	2003464	2003910	447	reverse	4.03	9.37238e-05	37398.7	4.03	1.87436	0.449935	3.10179e-05	4.16586	1343.88	1260.26	1704.83	4120.84	1507.21	4500.86	1436.32	3376.3	2.35066
SAUSA300_RS10140	type 1 glutamine amidotransferase CDS	Expression Level	2018562	2019077	516	reverse	4.46	3.47798e-05	55614	4.46	1.86578	0.42346	1.05284e-05	4.40603	1227.7	2712.97	1602.76	5643.46	2933.82	4587.95	1847.81	4388.41	2.37492
SAUSA300_RS10405	hypothetical protein CDS	Expression Level	2067444	2067617	174	reverse	16.1	7.89095e-17	1268.57	16.1	1.86395	0.21504	4.39953e-18	8.66795	149.86	115.65	123.05	309.03	327.79	261.76	129.52	299.527	2.31259
SAUSA300_RS07170	msrB CDS	Expression Level	1448836	1449264	429	reverse	6.06	8.75805e-07	11613.4	6.06	1.86158	0.357656	1.94067e-07	5.20493	402.48	545.98	467.46	874.16	877.82	1536.77	471.973	1096.25	2.32269
SAUSA300_RS10190	sensor histidine kinase CDS	Expression Level	2026206	2027249	1044	reverse	20.96	1.10052e-21	9715.57	20.96	1.85111	0.186696	3.57926e-23	9.91509	172.19	167.9	158.71	363.79	418.89	360.34	166.267	381.007	2.29154
SAUSA300_RS15885	hypothetical protein CDS	Expression Level	2101364	2101501	138	reverse	5.62	2.4048e-06	66.9638	5.62	1.85053	0.37019	5.76705e-07	4.99886	10.23	7.41	8.04	20.14	14.84	24.01	8.56	19.6633	2.29712
SAUSA300_RS04030	trxB CDS	Expression Level	833230	834165	936	forward	7.99	1.02947e-08	61298.1	7.99	1.8497	0.3071	1.71088e-09	6.02312	958.33	1494.77	1007.37	2164.67	3054.19	2836.69	1153.49	2685.18	2.32788
SAUSA300_RS00485	LysR family transcriptional regulator CDS	Expression Level	101212	102072	861	forward	3.4	0.000396035	2480.99	3.4	1.84575	0.486876	0.000150035	3.79101	47.68	45.11	57.1	124.55	45.38	176.31	49.9633	115.413	2.30996
SAUSA300_RS03650	norA CDS	Expression Level	754417	755583	1167	forward	10.22	5.96747e-11	6666.86	10.22	1.84499	0.269223	7.23007e-12	6.85303	102.41	117.2	85.2	258.52	204.55	233.96	101.603	232.343	2.28677
SAUSA300_RS04260	thioredoxin family protein CDS	Expression Level	875219	875539	321	reverse	6.14	7.27396e-07	13128.1	6.14	1.84371	0.351716	1.58799e-07	5.24205	698.47	866.24	599.03	1697.19	1153.94	2100.22	721.247	1650.45	2.28833
SAUSA300_RS06935	hypothetical protein CDS	Expression Level	1405254	1405598	345	reverse	3.73	0.000186668	1765.33	3.73	1.84361	0.462185	6.63812e-05	3.9889	104.05	78.94	85.13	325.32	90.61	204.6	89.3733	206.843	2.31437
SAUSA300_RS11525	DNA starvation/stationary phase protection protein CDS	Expression Level	2256074	2256517	444	reverse	4.31	4.88481e-05	7730.38	4.31	1.84244	0.426031	1.52759e-05	4.32467	254.96	307.44	351.38	679.01	379.72	1037.24	304.593	698.657	2.29374
SAUSA300_RS09650	S8 family serine peptidase CDS	Expression Level	1947842	1949215	1374	reverse	3.8	0.000157031	3800.12	3.8	1.83956	0.455902	5.46073e-05	4.03498	28.71	82.34	32.05	106.72	104.23	127.9	47.7	112.95	2.36792
SAUSA300_RS07030	msaC CDS	Expression Level	1425295	1425696	402	reverse	7.94	1.15562e-08	376.244	7.94	1.83835	0.306239	1.93704e-09	6.003	19.12	17.36	13.59	49.05	33.35	32.12	16.69	38.1733	2.2872
SAUSA300_RS09400	hypothetical protein CDS	Expression Level	1904221	1904445	225	reverse	5.33	4.67361e-06	6010.11	5.33	1.83289	0.3771	1.17091e-06	4.8605	483.43	417.44	522.92	1124.86	645.19	1448	474.597	1072.68	2.2602
SAUSA300_RS14675	noc CDS	Expression Level	2866908	2867747	840	reverse	5.23	5.84745e-06	7341.25	5.23	1.8325	0.380796	1.49217e-06	4.81228	152.81	147.87	164.45	332.66	217.3	501.98	155.043	350.647	2.2616
SAUSA300_RS04865	truncated hemoglobin YjbI CDS	Expression Level	992706	993071	366	reverse	7.36	4.34596e-08	13713	7.36	1.83011	0.317188	7.93704e-09	5.76979	576.81	764.08	662.69	1393.05	1223.66	1919.59	667.86	1512.1	2.2641
SAUSA300_RS09640	lantibiotic immunity ABC transporter MutE/EpiE family permease subunit CDS	Expression Level	1946369	1947130	762	reverse	2.29	0.00508685	5539.55	2.29	1.82949	0.602613	0.00239798	3.03593	58.92	260.14	46.5	329.32	381.18	201.57	121.853	304.023	2.49499
SAUSA300_RS10070	bcp CDS	Expression Level	2004963	2005418	456	reverse	6.1	7.99364e-07	5453.71	6.1	1.82886	0.350111	1.75414e-07	5.22367	183.97	227.97	226.28	468.02	335.03	639.92	212.74	480.99	2.26093
SAUSA300_RS03415	dhaL CDS	Expression Level	712225	712809	585	forward	7.57	2.71051e-08	987.247	7.57	1.82878	0.312391	4.79522e-09	5.85413	22.09	39.36	28.49	65.45	81.21	61.13	29.98	69.2633	2.31032
SAUSA300_RS04075	sugar-binding transcriptional regulator CDS	Expression Level	842281	843294	1014	forward	9.48	3.33034e-10	542514	9.48	1.82559	0.277165	4.49917e-11	6.58663	7334.68	11227.7	10187.5	19527.5	24171.6	21830.5	9583.31	21843.2	2.2793
SAUSA300_RS06465	glutathione peroxidase CDS	Expression Level	1319065	1319541	477	reverse	3.08	0.000832175	2333.95	3.08	1.8242	0.508405	0.000333108	3.58809	78.75	59.82	118.68	151.52	96.27	338.36	85.75	195.383	2.27852
SAUSA300_RS02150	superantigen-like protein SSL7 CDS	Expression Level	453368	454063	696	forward	5.79	1.61541e-06	511.043	5.79	1.82207	0.358701	3.7816e-07	5.07964	17.18	11.2	11.21	42.5	24.05	23.13	13.1967	29.8933	2.26522
SAUSA300_RS03955	ComF family protein CDS	Expression Level	815694	816368	675	forward	5.11	7.77313e-06	508.282	5.11	1.81784	0.382898	2.05857e-06	4.74759	9.58	16.2	14.26	44.05	24.55	23.39	13.3467	30.6633	2.29745
SAUSA300_RS13285	ATP-binding cassette domain-containing protein CDS	Expression Level	2584589	2585251	663	reverse	3.56	0.000273578	7708.56	3.56	1.81594	0.466674	9.97316e-05	3.89124	115.86	360.55	131.67	492.16	462.23	471.2	202.693	475.197	2.34441
SAUSA300_RS10185	vraR CDS	Expression Level	2025587	2026216	630	reverse	10.56	2.73907e-11	5129.08	10.56	1.81073	0.259578	3.0445e-12	6.97565	137.15	161.37	144.33	365.85	280.98	339.87	147.617	328.9	2.22807
SAUSA300_RS15545	IS1182 family transposase CDS	Expression Level	2317653	2319277	1625	forward	4.82	1.50348e-05	869.876	4.82	1.80701	0.393003	4.26648e-06	4.59796	7.69	13.94	6.97	15.57	22.99	26.66	9.53333	21.74	2.28042
SAUSA300_RS14010	fructosamine kinase family protein CDS	Expression Level	2726769	2727635	867	reverse	2.46	0.00349018	6226.87	2.46	1.80665	0.571859	0.00158168	3.15926	54.14	249.37	65.26	290.16	223.68	361.18	122.923	291.673	2.37281
SAUSA300_RS14490	hisF CDS	Expression Level	2834237	2834995	759	reverse	10.08	8.37669e-11	186.206	10.08	1.79956	0.264714	1.05981e-11	6.79814	4.49	4.29	4.62	11.59	9.24	8.96	4.46667	9.93	2.22313
SAUSA300_RS01650	ABC transporter ATP-binding protein CDS	Expression Level	359589	360266	678	forward	2.49	0.00322816	14606.3	2.49	1.79834	0.564684	0.0014491	3.18469	170.64	758.34	184.16	828.36	1174.82	680.94	371.047	894.707	2.4113
SAUSA300_RS15920	sqr CDS	Expression Level	95561	96754	1194	forward	3.38	0.000415926	7169.37	3.38	1.79495	0.47509	0.000158016	3.77812	65.01	169.74	83.39	309.28	144.16	271.23	106.047	241.557	2.27783
SAUSA300_RS04445	HlyC/CorC family transporter CDS	Expression Level	904302	905342	1041	forward	5.56	2.72525e-06	7270.49	5.56	1.79346	0.360685	6.61345e-07	4.97238	93.21	182.74	101.42	325.7	256.16	267.25	125.79	283.037	2.25007
SAUSA300_RS04355	hypothetical protein CDS	Expression Level	886681	887064	384	forward	6.5	3.13835e-07	257.691	6.5	1.79265	0.331555	6.41578e-08	5.40681	12.2	12.78	11.71	20.47	41.31	21.29	12.23	27.69	2.2641
SAUSA300_RS13175	metallophosphoesterase CDS	Expression Level	2561084	2561890	807	reverse	4.84	1.45818e-05	1234.26	4.84	1.79132	0.38894	4.11187e-06	4.60565	20.21	42.74	19.4	55.87	65.67	65	27.45	62.18	2.26521
SAUSA300_RS09340	alpha/beta hydrolase CDS	Expression Level	1892736	1893563	828	reverse	7.85	1.4111e-08	23273	7.85	1.78836	0.299705	2.41572e-09	5.96706	498.78	521.18	524.9	1458.62	859.9	1075.53	514.953	1131.35	2.197
SAUSA300_RS15870	hypothetical protein CDS	Expression Level	58526	58696	171	reverse	3.73	0.000185847	315.67	3.73	1.78295	0.446835	6.60227e-05	3.99018	38.75	35.18	26.14	119.89	39.92	63.07	33.3567	74.2933	2.22724
SAUSA300_RS01320	CDP-glycerol glycerophosphotransferase family protein CDS	Expression Level	296272	297966	1695	forward	8	9.90585e-09	17579.3	8	1.78115	0.295379	1.63917e-09	6.03004	164	240.4	165.68	370.85	413.46	470.78	190.027	418.363	2.2016
SAUSA300_RS11850	PTS lactose/cellobiose transporter subunit IIA CDS	Expression Level	2329519	2329830	312	reverse	2.11	0.00773742	13.3986	2.11	1.77688	0.613819	0.00379405	2.8948	0.38	0.98	0.8	0.84	2.71	1.8	0.72	1.78333	2.47685
SAUSA300_RS05030	ABC transporter ATP-binding protein CDS	Expression Level	1025751	1026392	642	forward	6.28	5.2371e-07	391.453	6.28	1.77678	0.334811	1.11555e-07	5.30682	9.92	14.47	8.99	28.25	19.78	25.49	11.1267	24.5067	2.20252
SAUSA300_RS11590	Cof-type HAD-IIB family hydrolase CDS	Expression Level	2268256	2269113	858	reverse	5.74	1.82886e-06	8241.91	5.74	1.77379	0.350908	4.30744e-07	5.05484	162.37	196.1	170.09	403.01	253.77	492.27	176.187	383.017	2.17393
SAUSA300_RS06930	hypothetical protein CDS	Expression Level	1405121	1405306	186	reverse	3.76	0.000173616	334.27	3.76	1.77211	0.442014	6.0933e-05	4.00917	37.21	25.83	35.1	94.34	33.91	86.56	32.7133	71.6033	2.18881
SAUSA300_RS14210	hypothetical protein CDS	Expression Level	2764795	2765055	261	reverse	8.37	4.31134e-09	110.246	8.37	1.77197	0.287204	6.84143e-10	6.16971	8.64	7.61	7.27	13.98	20.76	16.59	7.84	17.11	2.1824
SAUSA300_RS12620	MOSC domain-containing protein CDS	Expression Level	2456518	2457171	654	forward	11.54	2.8774e-12	9090.17	11.54	1.771	0.242393	2.74577e-13	7.30631	239.94	282.85	250.88	545.79	520.46	609.39	257.89	558.547	2.16583
SAUSA300_RS13645	N-acetyltransferase CDS	Expression Level	2657098	2657382	285	forward	2.32	0.00482723	2254.38	2.32	1.77058	0.579895	0.00226352	3.05328	137.86	87.51	198.22	368.51	86.51	485.58	141.197	313.533	2.22054
SAUSA300_RS07055	5-bromo-4-chloroindolyl phosphate hydrolysis family protein CDS	Expression Level	1427023	1427652	630	forward	7.65	2.24855e-08	15166.7	7.65	1.76965	0.300649	3.95384e-09	5.88611	364.38	581.88	383.35	858.31	1159.43	916.93	443.203	978.223	2.20717
SAUSA300_RS09140	trypsin-like peptidase domain-containing protein CDS	Expression Level	1840096	1841370	1275	forward	6.43	3.72004e-07	20783.7	6.43	1.76708	0.328892	7.75119e-08	5.37283	285.89	281.38	337.32	577.83	500.38	872.29	301.53	650.167	2.15623
SAUSA300_RS06810	hypothetical protein CDS	Expression Level	1379605	1379772	168	forward	9.41	3.90553e-10	2016.32	9.41	1.76114	0.268506	5.41582e-11	6.55903	244.14	224.95	203.17	426.72	438.14	576.74	224.087	480.533	2.14441
SAUSA300_RS07175	msrA CDS	Expression Level	1449257	1449790	534	reverse	5.15	7.05377e-06	19282.4	5.15	1.75915	0.368843	1.8479e-06	4.76938	529.35	863.85	598.48	1139.18	1233.48	1957.2	663.893	1443.29	2.17397
SAUSA300_RS06655	homoserine kinase CDS	Expression Level	1345739	1346653	915	forward	11.42	3.7898e-12	3531.41	11.42	1.75876	0.242096	3.73833e-13	7.26471	84.42	55.68	77.61	159.17	170.78	138.25	72.57	156.067	2.15057
SAUSA300_RS13530	fnbA CDS	Expression Level	2632745	2635801	3057	reverse	5.68	2.07222e-06	1519.15	5.68	1.75457	0.348877	4.92504e-07	5.02921	6.83	12.79	7.85	23.97	20.52	15.9	9.15667	20.13	2.1984
SAUSA300_RS01315	alcohol dehydrogenase catalytic domain-containing protein CDS	Expression Level	295225	296250	1026	forward	8.2	6.27339e-09	10061.6	8.2	1.74924	0.28642	1.01343e-09	6.10728	158.55	218.57	172.27	320.68	410.1	451.1	183.13	393.96	2.15126
SAUSA300_RS11040	ilvB CDS	Expression Level	2166589	2168358	1770	forward	2.1	0.00792962	1945.41	2.1	1.74659	0.605158	0.00389963	2.88617	10.77	40.88	6.36	33.28	61.69	41.02	19.3367	45.33	2.34425
SAUSA300_RS06645	homoserine dehydrogenase CDS	Expression Level	1343390	1344670	1281	forward	6.88	1.31136e-07	3244.28	6.88	1.74609	0.3134	2.52617e-08	5.57146	42.44	63.75	35.37	108.32	104.26	93.75	47.1867	102.11	2.16396
SAUSA300_RS08085	membrane protein CDS	Expression Level	1634116	1635963	1848	reverse	6.4	3.99215e-07	1489.36	6.4	1.74528	0.325663	8.36097e-08	5.35916	13.76	18.43	12.88	42.13	26.15	28.68	15.0233	32.32	2.15132
SAUSA300_RS10065	phosphoglycerate dehydrogenase CDS	Expression Level	2004007	2004957	951	reverse	7.87	1.34394e-08	17494.5	7.87	1.74264	0.291621	2.29114e-09	5.97569	316.18	373.36	346.27	741.74	583.28	872.82	345.27	732.613	2.12186
SAUSA300_RS05270	graF CDS	Expression Level	1074319	1074453	135	reverse	5.86	1.3832e-06	385.897	5.86	1.73727	0.339903	3.2034e-07	5.11107	54.02	45.65	61.45	142.21	78.47	120.88	53.7067	113.853	2.11991
SAUSA300_RS09350	proline dehydrogenase CDS	Expression Level	1893797	1894798	1002	forward	2.9	0.00126666	3411.06	2.9	1.73577	0.500366	0.000522417	3.46899	95.64	65.99	27.29	143.26	210.03	69.51	62.9733	140.933	2.23798
SAUSA300_RS06650	threonine synthase CDS	Expression Level	1344676	1345737	1062	forward	18.15	7.09507e-19	3242.77	18.15	1.73352	0.188088	3.06828e-20	9.21654	61.79	53.09	59.77	122.35	129.73	115.74	58.2167	122.607	2.10604
SAUSA300_RS06060	recG CDS	Expression Level	1225776	1227836	2061	forward	13.3	4.99711e-14	15547.5	13.3	1.73302	0.220533	3.89339e-15	7.85831	133.35	159.39	136.43	278.56	341.57	290.6	143.057	303.577	2.12207
SAUSA300_RS14485	bifunctional phosphoribosyl-AMP cyclohydrolase/phosphoribosyl-ATP diphosphatase HisIE CDS	Expression Level	2833608	2834240	633	reverse	4.35	4.49659e-05	414.953	4.35	1.72338	0.396593	1.38993e-05	4.34545	8.21	17.51	10.84	30.88	32.11	17.04	12.1867	26.6767	2.189
SAUSA300_RS12570	hypothetical protein CDS	Expression Level	2444922	2445491	570	reverse	15.2	6.37807e-16	2456.93	15.2	1.72295	0.204786	3.98331e-17	8.41339	85.09	76.65	85.84	183.11	167.5	166.45	82.5267	172.353	2.08846
SAUSA300_RS00675	hypothetical protein CDS	Expression Level	148092	148214	123	forward	1.6	0.0251558	10.7426	1.6	1.72018	0.700618	0.0140793	2.45523	1.91	1.66	1.19	0.71	4.88	5.08	1.58667	3.55667	2.2416
SAUSA300_RS14350	cysteine hydrolase CDS	Expression Level	2797833	2798393	561	reverse	5.09	8.09573e-06	8008.21	5.09	1.71737	0.362406	2.1498e-06	4.73881	212.34	339.48	254.61	527.02	425.26	743.96	268.81	565.413	2.10339
SAUSA300_RS11000	hypothetical protein CDS	Expression Level	2159874	2160002	129	reverse	4.2	6.38133e-05	111.725	4.2	1.71178	0.40196	2.05717e-05	4.25859	18.24	11.32	19.7	41.75	22.01	39.26	16.42	34.34	2.09135
SAUSA300_RS07230	ribonuclease HI family protein CDS	Expression Level	1456351	1456752	402	forward	2.14	0.00727303	873.47	2.14	1.70582	0.584664	0.00352734	2.9176	53.74	15.62	52.1	94.43	31.17	130.88	40.4867	85.4933	2.11164
SAUSA300_RS13310	DUF1307 domain-containing protein CDS	Expression Level	2587812	2588267	456	forward	2.84	0.00143219	11224.9	2.84	1.70551	0.496825	0.000597342	3.43282	483.09	338.29	566.52	1191.88	364.87	1343.6	462.633	966.783	2.08974
SAUSA300_RS07095	hypothetical protein CDS	Expression Level	1434505	1435314	810	reverse	8.67	2.12505e-09	31398.5	8.67	1.7038	0.270939	3.20505e-10	6.28852	738.38	644.69	857.46	1605.76	1290.27	1715.79	746.843	1537.27	2.05836
SAUSA300_RS03420	PTS-dependent dihydroxyacetone kinase phosphotransferase subunit DhaM CDS	Expression Level	712802	713164	363	forward	6	1.00524e-06	1215.1	6	1.70299	0.329016	2.26699e-07	5.176	44.13	78.48	68.28	153.94	147.83	102.44	63.63	134.737	2.1175
SAUSA300_RS08940	response regulator transcription factor CDS	Expression Level	1797197	1797901	705	reverse	5.67	2.12714e-06	11115.8	5.67	1.69666	0.337718	5.06318e-07	5.0239	277.7	293.56	336.35	552.6	467.42	844.33	302.537	621.45	2.05413
SAUSA300_RS05420	inositol monophosphatase CDS	Expression Level	1102513	1103340	828	forward	8.81	1.55498e-09	20051.6	8.81	1.69486	0.267337	2.3008e-10	6.33979	422.89	499.1	480.06	949.53	825.91	1101.45	467.35	958.963	2.05192
SAUSA300_RS14455	pgaC CDS	Expression Level	2826611	2827849	1239	forward	4.55	2.79911e-05	99.9783	4.55	1.69432	0.380263	8.36332e-06	4.45567	1.22	2.02	1.32	4.01	2.43	3.14	1.52	3.19333	2.10088
SAUSA300_RS14125	sterile alpha motif-like domain-containing protein CDS	Expression Level	2748807	2749019	213	reverse	1.92	0.011889	873.625	1.92	1.69165	0.617138	0.00612294	2.74112	76.4	46.48	105.18	212.07	34.1	236.29	76.02	160.82	2.1155
SAUSA300_RS13315	FMN-binding glutamate synthase family protein CDS	Expression Level	2588435	2590012	1578	reverse	6.01	9.6785e-07	7421.58	6.01	1.68885	0.32569	2.15501e-07	5.18544	77.38	108.49	85.37	188.82	142.15	225.86	90.4133	185.61	2.05291
SAUSA300_RS08580	IreB family regulatory phosphoprotein CDS	Expression Level	1721733	1721993	261	reverse	5.98	1.04946e-06	14677.3	5.98	1.68699	0.326527	2.38547e-07	5.16648	1067.71	952.02	1244.06	1931.26	1758.2	2957.92	1087.93	2215.79	2.03671
SAUSA300_RS13140	type I toxin-antitoxin system Fst family toxin CDS	Expression Level	2555507	2555614	108	reverse	3.97	0.000107837	1317.94	3.97	1.67932	0.406417	3.59587e-05	4.13202	220.38	282.32	199.06	692.54	275.3	476.44	233.92	481.427	2.05808
SAUSA300_RS03585	hypothetical protein CDS	Expression Level	740952	741635	684	reverse	3.59	0.000258763	28746.1	3.59	1.67686	0.429338	9.39611e-05	3.90568	473.43	1233.26	688.1	1819.74	1255.64	1912.12	798.263	1662.5	2.08265
SAUSA300_RS05070	GNAT family N-acetyltransferase CDS	Expression Level	1031325	1031876	552	forward	10.8	1.60134e-11	5059.62	10.8	1.67656	0.237663	1.73412e-12	7.05435	175.46	192.64	169.33	318.76	368.73	402.94	179.143	363.477	2.02897
SAUSA300_RS08020	argR CDS	Expression Level	1624622	1625074	453	reverse	10.18	6.62954e-11	13770.8	10.18	1.67306	0.244777	8.19807e-12	6.83504	608.51	623.82	553.99	994.97	1268.55	1354.19	595.44	1205.9	2.02523
SAUSA300_RS03270	tyrosine-type recombinase/integrase CDS	Expression Level	681555	682115	561	forward	3	0.00100944	3903.52	3	1.6721	0.473192	0.000409836	3.53367	81.08	229.29	83.86	363.12	250.42	221.64	131.41	278.393	2.11851
SAUSA300_RS03795	ABC transporter ATP-binding protein CDS	Expression Level	783254	784231	978	forward	5.5	3.14664e-06	16354.6	5.5	1.66981	0.337779	7.67362e-07	4.94349	251.93	460.26	257.63	698.19	652.07	644.81	323.273	665.023	2.05715
SAUSA300_RS05860	pgeF CDS	Expression Level	1182981	1183772	792	forward	8.69	2.04156e-09	5400.41	8.69	1.66771	0.264907	3.06473e-10	6.29547	142.14	111.16	149.17	245.36	248.77	313.44	134.157	269.19	2.00653
SAUSA300_RS04065	TIGR01777 family oxidoreductase CDS	Expression Level	839406	840308	903	reverse	5.45	3.54863e-06	17437.1	5.45	1.66653	0.338875	8.75109e-07	4.91783	279.25	524.69	317.72	757	934.52	632.42	373.887	774.647	2.07188
SAUSA300_RS07940	glucose-6-phosphate dehydrogenase CDS	Expression Level	1606988	1608472	1485	forward	9.15	7.04403e-10	81278.8	9.15	1.66603	0.257618	9.99457e-11	6.46703	966.89	1294.8	953.19	1996.35	2280.35	2241.39	1071.63	2172.7	2.02748
SAUSA300_RS06765	acnA CDS	Expression Level	1367131	1369836	2706	forward	6.15	7.15917e-07	57259.9	6.15	1.66551	0.31751	1.55823e-07	5.24554	360.1	490.89	386.2	657.42	788.55	1059.43	412.397	835.133	2.02507
SAUSA300_RS12240	sarV CDS	Expression Level	2388217	2388567	351	reverse	3.31	0.000495083	945.042	3.31	1.66155	0.445145	0.000189504	3.73261	50.27	46.6	59.34	141.07	47.37	127.45	52.07	105.297	2.02221
SAUSA300_RS14565	SMP-30/gluconolactonase/LRE family protein CDS	Expression Level	2847694	2848665	972	reverse	11.71	1.94466e-12	1668.87	11.71	1.66072	0.225601	1.82095e-13	7.36132	34.53	31.91	35.34	74.27	61.94	67.31	33.9267	67.84	1.99961
SAUSA300_RS13970	amidohydrolase family protein CDS	Expression Level	2719713	2720723	1011	forward	6.78	1.67728e-07	7067.7	6.78	1.65932	0.300266	3.27304e-08	5.52617	118.22	177.98	113.89	312.76	263.7	255.27	136.697	277.243	2.02816
SAUSA300_RS12815	hypothetical protein CDS	Expression Level	2493835	2493951	117	reverse	3.43	0.000369355	23.5838	3.43	1.65905	0.435346	0.000138475	3.81088	4.02	2.75	4.87	7.24	8.4	8.28	3.88	7.97333	2.05498
SAUSA300_RS01310	2-C-methyl-D-erythritol 4-phosphate cytidylyltransferase CDS	Expression Level	294516	295232	717	forward	4.6	2.49637e-05	11149.3	4.6	1.659	0.370067	7.36063e-06	4.48298	223.84	435.12	244.6	519.58	589.29	736.2	301.187	615.023	2.042
SAUSA300_RS03595	ABC transporter ATP-binding protein/permease CDS	Expression Level	742895	744526	1632	forward	10.36	4.33039e-11	14699.8	10.36	1.65551	0.239866	5.13477e-12	6.9018	162.17	202.74	168.24	314.94	424.3	336.96	177.717	358.733	2.01857
SAUSA300_RS06870	trpC CDS	Expression Level	1393382	1394164	783	forward	2.24	0.0057666	87.6767	2.24	1.65289	0.551942	0.00274728	2.99469	1.6	3.69	1.04	5.02	6.63	2.08	2.11	4.57667	2.16904
SAUSA300_RS10410	aldehyde dehydrogenase CDS	Expression Level	2067669	2069048	1380	forward	5.66	2.19952e-06	22330.7	5.66	1.6382	0.326535	5.25117e-07	5.0169	248.28	426.14	282.15	538.53	653.54	724.41	318.857	638.827	2.00349
SAUSA300_RS09015	universal stress protein CDS	Expression Level	1817377	1817790	414	forward	2.1	0.00792197	26486.4	2.1	1.63264	0.565572	0.00389304	2.8867	1284.4	730.76	1704.34	3010.94	741.99	3691.27	1239.83	2481.4	2.0014
SAUSA300_RS15795	pepA1 CDS	Expression Level	1929117	1929212	96	forward	3.92	0.000120673	2023.74	3.92	1.62906	0.396908	4.05405e-05	4.10438	499.53	388.49	367.26	1121.61	454.76	891.26	418.427	822.543	1.9658
SAUSA300_RS13870	aminotransferase class I/II-fold pyridoxal phosphate-dependent enzyme CDS	Expression Level	2700558	2701712	1155	reverse	3.69	0.000202355	4856.59	3.69	1.62542	0.409604	7.23935e-05	3.96828	57.03	131.59	58.48	156.93	154.47	185.7	82.3667	165.7	2.01174
SAUSA300_RS12810	NAD(P)/FAD-dependent oxidoreductase CDS	Expression Level	2492790	2493824	1035	reverse	4.65	2.23839e-05	2479.49	4.65	1.62407	0.360242	6.53596e-06	4.50827	57.77	38.94	47.15	62.09	149.82	77.44	47.9533	96.45	2.01133
SAUSA300_RS10260	3'-5' exonuclease CDS	Expression Level	2035251	2035805	555	forward	6.57	2.68001e-07	4516.63	6.57	1.62053	0.298026	5.40217e-08	5.43754	197.47	134.19	160.58	366.26	247.84	340.55	164.08	318.217	1.9394
SAUSA300_RS09235	thioredoxin family protein CDS	Expression Level	1865026	1865337	312	reverse	6.85	1.41131e-07	2625.68	6.85	1.61955	0.291441	2.74394e-08	5.55704	135.48	204.16	165.15	304.6	313.81	372.32	168.263	330.243	1.96266
SAUSA300_RS07445	rpsA CDS	Expression Level	1531972	1533147	1176	reverse	7.42	3.82361e-08	182379	7.42	1.61154	0.27822	6.94208e-09	5.79232	3233.75	2944.58	3229.2	6371.47	4758.19	7001.81	3135.84	6043.82	1.92734
SAUSA300_RS05285	hypothetical protein CDS	Expression Level	1077551	1078093	543	forward	2.44	0.00366805	21525.2	2.44	1.61062	0.512462	0.00167278	3.14291	445.04	1400.13	462.03	1354.87	2405.55	1051.76	769.067	1604.06	2.08572
SAUSA300_RS10230	hypothetical protein CDS	Expression Level	2031386	2031799	414	reverse	2.95	0.00111522	641.391	2.95	1.60661	0.458228	0.000454662	3.50614	44.8	16.15	32.42	85.45	36.67	59.5	31.1233	60.54	1.94516
SAUSA300_RS04995	lipoate--protein ligase CDS	Expression Level	1020145	1021131	987	reverse	6.53	2.93803e-07	6511.66	6.53	1.60473	0.296066	5.95376e-08	5.42018	131.86	129.1	139.81	239.7	206.03	323.98	133.59	256.57	1.92058
SAUSA300_RS14030	glyoxalase/bleomycin resistance/extradiol dioxygenase family protein CDS	Expression Level	2730609	2731058	450	forward	3.2	0.000628599	11459.4	3.2	1.603	0.437159	0.000245553	3.66685	628.86	420.94	483.59	978.44	502.07	1466.9	511.13	982.47	1.92215
SAUSA300_RS04915	alanine:cation symporter family protein CDS	Expression Level	1002560	1004128	1569	forward	7.06	8.69478e-08	1982.89	7.06	1.60164	0.283701	1.64697e-08	5.6455	28.59	29.19	19.16	47.84	61.81	40.68	25.6467	50.11	1.95386
SAUSA300_RS09250	MBL fold metallo-hydrolase CDS	Expression Level	1867001	1867843	843	reverse	4.23	5.89741e-05	3478.68	4.23	1.59492	0.372804	1.88431e-05	4.27818	84.47	78.19	87.73	177.4	94.18	206.96	83.4633	159.513	1.91118
SAUSA300_RS04640	ornithine--oxo-acid transaminase CDS	Expression Level	937855	939045	1191	forward	6.91	1.23705e-07	9662.75	6.91	1.58795	0.284464	2.37418e-08	5.58226	161.59	192.74	142.13	252.37	423.55	287.86	165.487	321.26	1.9413
SAUSA300_RS06845	prephenate dehydrogenase CDS	Expression Level	1387628	1388719	1092	reverse	12.9	1.27015e-13	6293.24	12.9	1.58605	0.205066	1.03954e-14	7.73432	117.85	118.18	119.49	248.99	230.55	198.13	118.507	225.89	1.90614
SAUSA300_RS08015	recN CDS	Expression Level	1622927	1624606	1680	reverse	6.38	4.16391e-07	38067.6	6.38	1.58481	0.296193	8.76534e-08	5.35062	382.56	563.52	438.23	697.2	1125.69	860.35	461.437	894.413	1.93832
SAUSA300_RS08575	ruvX CDS	Expression Level	1721301	1721729	429	reverse	5.19	6.43982e-06	30518.8	5.19	1.58174	0.330205	1.66634e-06	4.79018	1504.28	1147.48	1722.17	2512.88	2168.02	3584.03	1457.98	2754.98	1.88959
SAUSA300_RS02540	purR CDS	Expression Level	531708	532532	825	forward	4.51	3.0971e-05	58478.3	4.51	1.57949	0.356352	9.32009e-06	4.43237	1073.27	2109.46	1120.57	3050.82	2799.86	2498.4	1434.43	2783.03	1.94016
SAUSA300_RS14965	hypothetical protein CDS	Expression Level	58129	58317	189	reverse	6.49	3.26665e-07	940.211	6.49	1.57598	0.291952	6.73645e-08	5.39806	90.87	109.25	105.87	235.79	154.72	189.88	101.997	193.463	1.89676
SAUSA300_RS03525	DUF402 domain-containing protein CDS	Expression Level	733347	733991	645	forward	6.18	6.57411e-07	14937.9	6.18	1.57553	0.299426	1.42619e-07	5.26184	413.87	566.81	441.91	915.56	742.72	1037.23	474.197	898.503	1.89479
SAUSA300_RS03565	hypothetical protein CDS	Expression Level	738906	739205	300	forward	3.89	0.000127859	14172.6	3.89	1.57393	0.384869	4.32288e-05	4.08951	999.23	1009.72	883.51	2585.66	1051.97	1848.04	964.153	1828.56	1.89654
SAUSA300_RS03335	M50 family metallopeptidase CDS	Expression Level	694856	695608	753	reverse	8.16	6.96536e-09	2468.5	8.16	1.57265	0.258241	1.13019e-09	6.08985	74.72	61.82	66.92	155.22	110.84	116.99	67.82	127.683	1.88268
SAUSA300_RS07675	transcriptional regulator CDS	Expression Level	1572658	1573095	438	reverse	4.34	4.53009e-05	63.7382	4.34	1.57105	0.36172	1.40371e-05	4.34328	2.15	3.07	3.63	4.71	5.7	6.57	2.95	5.66	1.91864
SAUSA300_RS07620	tail protein CDS	Expression Level	1564738	1565379	642	reverse	2.1	0.00801509	30.8986	2.1	1.56804	0.544062	0.00395026	2.88211	1.22	1.23	0.45	1.35	1.36	2.87	0.966667	1.86	1.92414
SAUSA300_RS04165	clfA CDS	Expression Level	859148	861949	2802	forward	1.23	0.0585451	167019	1.23	1.56657	0.748044	0.0362402	2.09422	316.14	2733.63	298.91	1486.32	4517.59	1372.59	1116.23	2458.83	2.20281
SAUSA300_RS00905	hypothetical protein CDS	Expression Level	195092	195295	204	reverse	3.41	0.00038577	1642.8	3.41	1.56282	0.411384	0.000145319	3.79894	131.66	214.03	145.91	410.5	180.55	341.88	163.867	310.977	1.89774
SAUSA300_RS14305	arginine repressor CDS	Expression Level	2783296	2783745	450	reverse	2.88	0.00132667	101.001	2.88	1.56167	0.451986	0.000550014	3.45514	5.32	2.73	5.78	7.48	5.76	12.61	4.61	8.61667	1.86913
SAUSA300_RS07090	hypothetical protein CDS	Expression Level	1434273	1434476	204	reverse	5.29	5.13457e-06	5999.22	5.29	1.55766	0.32184	1.29924e-06	4.83987	568.18	531.78	728.46	1145.8	851.6	1404.29	609.473	1133.9	1.86045
SAUSA300_RS01235	hypothetical protein CDS	Expression Level	281010	281183	174	reverse	4.48	3.33492e-05	12782.6	4.48	1.55428	0.351974	1.00596e-05	4.41589	1217.57	1577.41	1753.27	2516.33	2148.99	3820.11	1516.08	2828.48	1.86565
SAUSA300_RS13375	SDR family oxidoreductase CDS	Expression Level	2601933	2602751	819	reverse	1.58	0.026465	5291.23	1.58	1.55255	0.637693	0.0149067	2.43464	40.93	283.78	52	218.23	306.63	245.89	125.57	256.917	2.046
SAUSA300_RS13370	hypothetical protein CDS	Expression Level	2601305	2601670	366	reverse	1.84	0.014535	4444.43	1.84	1.55043	0.581475	0.00766751	2.66637	114.2	506.38	98.4	490	534.42	417.67	239.66	480.697	2.00574
SAUSA300_RS05440	hypothetical protein CDS	Expression Level	1105943	1106425	483	reverse	5.18	6.54024e-06	10677	5.18	1.54449	0.322675	1.697e-06	4.78652	484.29	380.03	522.33	885.78	618.86	1045.23	462.217	849.957	1.83887
SAUSA300_RS07615	Ig-like domain-containing protein CDS	Expression Level	1564191	1564646	456	reverse	4.06	8.78881e-05	138.902	4.06	1.54301	0.36901	2.8961e-05	4.18149	4.73	8.65	5.44	10.67	10.6	14.12	6.27333	11.7967	1.88045
SAUSA300_RS00595	sirC CDS	Expression Level	131235	132233	999	reverse	3.42	0.000378251	10465.3	3.42	1.54034	0.404895	0.000142216	3.80428	254.73	191.12	208.07	609.04	226.46	375.79	217.973	403.763	1.85235
SAUSA300_RS09205	membrane protein CDS	Expression Level	1856424	1857623	1200	reverse	2.39	0.0040968	45003.4	2.39	1.53915	0.495169	0.00188148	3.10833	391.36	1353.71	529.75	1459.51	2017.05	995.55	758.273	1490.7	1.96592
SAUSA300_RS08365	hypothetical protein CDS	Expression Level	1683691	1684374	684	reverse	4.96	1.10079e-05	41999.3	4.96	1.52722	0.327111	3.02934e-06	4.66882	1364.99	1328.02	1183.28	1948.27	3687.28	1658.67	1292.1	2431.41	1.88175
SAUSA300_RS03530	LysR family transcriptional regulator CDS	Expression Level	734107	734973	867	forward	8.39	4.02966e-09	15919.7	8.39	1.52208	0.246248	6.36566e-10	6.1811	339.24	448.92	376.56	720.7	689.15	718.57	388.24	709.473	1.82741
SAUSA300_RS12490	YafY family transcriptional regulator CDS	Expression Level	2430811	2431503	693	forward	4.19	6.40127e-05	14333.9	4.19	1.51994	0.357012	2.06817e-05	4.2574	315.33	607.79	373.49	719.52	736.7	937.15	432.203	797.79	1.84587
SAUSA300_RS01895	metE CDS	Expression Level	408068	410296	2229	reverse	7.42	3.78258e-08	1694.85	7.42	1.51775	0.261931	6.85407e-09	5.79446	15.88	17.97	14.51	30.01	36.95	22.24	16.12	29.7333	1.8445
SAUSA300_RS07610	hypothetical protein CDS	Expression Level	1563783	1564133	351	reverse	0.84	0.14536	6.19214	0.84	1.51308	0.922999	0.10115	1.63931	0.22	0.75	0	0.25	0.7	1.11	0.323333	0.686667	2.12371
SAUSA300_RS03700	csbB CDS	Expression Level	765131	766114	984	forward	2.48	0.00334802	20684.1	2.48	1.50153	0.47319	0.00150769	3.1732	260.29	783.29	262.33	872.31	777.9	795.15	435.303	815.12	1.87253
SAUSA300_RS04735	LysR family transcriptional regulator CDS	Expression Level	965441	966310	870	reverse	2.67	0.00214366	660.663	2.67	1.50124	0.453206	0.000924731	3.31248	16.23	11.35	20.55	46.68	15.66	25.08	16.0433	29.14	1.81633
SAUSA300_RS05395	spermidine/putrescine ABC transporter substrate-binding protein CDS	Expression Level	1097256	1098329	1074	forward	3.67	0.000216219	3763.22	3.67	1.49828	0.379167	7.76625e-05	3.9515	79.46	65.37	79.1	159.48	76.2	164.03	74.6433	133.237	1.78498
SAUSA300_RS05435	YlaI family protein CDS	Expression Level	1105774	1105941	168	reverse	5.14	7.27217e-06	4693.29	5.14	1.49758	0.314476	1.91551e-06	4.76214	533.67	594.36	662.09	1141.97	782.19	1273.04	596.707	1065.73	1.78603
SAUSA300_RS04245	organic hydroperoxide resistance protein CDS	Expression Level	873161	873583	423	reverse	2.52	0.00298783	4380.88	2.52	1.49742	0.466551	0.00132947	3.20954	162.5	319.74	166.7	432.81	210.87	537.64	216.313	393.773	1.82038
SAUSA300_RS13280	fetB CDS	Expression Level	2583820	2584596	777	reverse	1.65	0.0224397	15123.9	1.65	1.49738	0.598757	0.0123907	2.50082	155.53	850.33	175.58	830.87	809.72	648.53	393.813	763.04	1.93757
SAUSA300_RS03905	ytxJ CDS	Expression Level	805224	805544	321	forward	3.24	0.00057588	5699.05	3.24	1.4913	0.40408	0.000223725	3.6906	339.95	409.78	381.46	1107.78	485.32	459.56	377.063	684.22	1.8146
SAUSA300_RS04195	hypothetical protein CDS	Expression Level	867954	868172	219	reverse	2.87	0.00134275	3330.73	2.87	1.48659	0.430746	0.00055812	3.45119	222.02	504.22	234.48	710.42	422.01	615.08	320.24	582.503	1.81896
SAUSA300_RS08440	ComE operon protein 2 CDS	Expression Level	1700436	1700897	462	reverse	4.09	8.11979e-05	1504.11	4.09	1.48224	0.352835	2.65823e-05	4.20093	69.43	65.49	75.11	115.87	84.69	169.7	70.01	123.42	1.76289
SAUSA300_RS07120	hypothetical protein CDS	Expression Level	1442531	1442662	132	reverse	4.14	7.27243e-05	312.533	4.14	1.48163	0.350554	2.37303e-05	4.22655	43.07	64.38	44.26	116.15	68.88	86.91	50.57	90.6467	1.7925
SAUSA300_RS11615	PTS sugar transporter subunit IIA CDS	Expression Level	2276398	2276832	435	forward	1.78	0.0165229	2512.8	1.78	1.47636	0.564036	0.00885789	2.61749	56.79	243.17	57.61	218.72	295.25	167.41	119.19	227.127	1.90558
SAUSA300_RS07450	hypothetical protein CDS	Expression Level	1533404	1533595	192	reverse	9.96	1.09159e-10	1000.26	9.96	1.4763	0.218431	1.39277e-11	6.75866	123.96	104.8	111.97	189.35	196.95	211.99	113.577	199.43	1.75591
SAUSA300_RS09240	M42 family metallopeptidase CDS	Expression Level	1865402	1866478	1077	reverse	4.8	1.58129e-05	14384.2	4.8	1.47315	0.321202	4.50989e-06	4.58638	225.4	387.15	249.17	430.8	568.84	542.35	287.24	513.997	1.78943
SAUSA300_RS10390	pectate lyase CDS	Expression Level	2064238	2065335	1098	reverse	3.61	0.000244064	4617.53	3.61	1.47305	0.375684	8.81874e-05	3.92099	71.82	123.26	74.97	192.53	113.74	174.33	90.0167	160.2	1.77967
SAUSA300_RS00065	alpha/beta fold hydrolase family protein CDS	Expression Level	16133	17101	969	forward	4.71	1.96601e-05	1754.71	4.71	1.46654	0.323182	5.68443e-06	4.5378	36.14	50.63	30.69	75.93	57.23	73.97	39.1533	69.0433	1.76341
SAUSA300_RS04630	S1 RNA-binding domain-containing protein CDS	Expression Level	935681	936058	378	forward	2.85	0.00141107	33498.2	2.85	1.46269	0.425534	0.000587526	3.43731	1833.79	1879.79	2017.19	4563.38	1597.64	3885.44	1910.26	3348.82	1.75307
SAUSA300_RS10585	phage tail family protein CDS	Expression Level	2095297	2096781	1485	reverse	2.56	0.00275509	182.155	2.56	1.45913	0.451001	0.00121507	3.23532	2.36	3.53	1.97	3.31	3.36	7.24	2.62	4.63667	1.76972
SAUSA300_RS11945	hypothetical protein CDS	Expression Level	2346176	2346415	240	forward	1.9	0.0126403	28.9686	1.9	1.45599	0.535604	0.00655961	2.71841	1.8	1.52	4.26	7.06	3.87	3.13	2.52667	4.68667	1.85488
SAUSA300_RS00220	hypothetical protein CDS	Expression Level	51341	52390	1050	forward	4.33	4.71402e-05	4276.1	4.33	1.45409	0.335525	1.46576e-05	4.33377	77.71	114.54	73.25	170.93	119.87	173.01	88.5	154.603	1.74693
SAUSA300_RS10925	carbon-nitrogen family hydrolase CDS	Expression Level	2145190	2145975	786	forward	3.07	0.000856726	9162.36	3.07	1.45087	0.405292	0.00034385	3.57981	259.76	247.02	253.97	398.59	254.86	660.1	253.583	437.85	1.72665
SAUSA300_RS03695	aldo/keto reductase CDS	Expression Level	764160	764999	840	forward	2.73	0.00184437	17882.1	2.73	1.45084	0.432205	0.000788372	3.35685	287.03	749.53	331.64	817.29	703.11	916.2	456.067	812.2	1.78088
SAUSA300_RS05660	metallophosphoesterase CDS	Expression Level	1149668	1150171	504	forward	6.78	1.65479e-07	10507.8	6.78	1.44762	0.26183	3.22324e-08	5.52886	393.47	541.89	436.96	794.19	753.91	833.62	457.44	793.907	1.73554
SAUSA300_RS11820	BCCT family transporter CDS	Expression Level	2320848	2322410	1563	reverse	1.65	0.0225628	35803.2	1.65	1.44611	0.578862	0.0124829	2.49819	265.1	960.87	214.04	820.89	1376.42	517.37	480.003	904.893	1.88518
SAUSA300_RS11035	ilvD CDS	Expression Level	2164873	2166561	1689	forward	1.57	0.0268514	1447.85	1.57	1.44606	0.595291	0.0151339	2.42916	11.55	36.28	5.94	22.78	50.33	28	17.9233	33.7033	1.88042
SAUSA300_RS03235	hypothetical protein CDS	Expression Level	675914	676420	507	forward	2.9	0.00126125	149265	2.9	1.44435	0.416166	0.000519286	3.47061	7067.28	5120.92	7128.17	14603.3	5646.64	13022	6438.79	11090.6	1.72247
SAUSA300_RS14205	glutathione peroxidase CDS	Expression Level	2764288	2764785	498	reverse	6.38	4.1575e-07	787.183	6.38	1.44216	0.269503	8.73699e-08	5.35121	30.75	42.05	31.44	62.27	70.53	49.43	34.7467	60.7433	1.74818
SAUSA300_RS04080	gap CDS	Expression Level	843347	844357	1011	forward	5.23	5.85964e-06	652713	5.23	1.4392	0.299128	1.49946e-06	4.81131	11777.1	17452.1	13315.2	19098.6	30772.2	24529.2	14181.5	24800	1.74876
SAUSA300_RS12510	MurR/RpiR family transcriptional regulator CDS	Expression Level	2433710	2434582	873	forward	7.24	5.72709e-08	29372.5	7.24	1.43822	0.251417	1.06232e-08	5.72047	644.13	799.44	786.43	1465.23	1189.5	1187.37	743.333	1280.7	1.72291
SAUSA300_RS15410	hypothetical protein CDS	Expression Level	1945674	1946372	699	reverse	1.26	0.0543417	7284.88	1.26	1.43595	0.674456	0.0332498	2.12905	77.44	499.85	66.23	432.73	549.47	250.42	214.507	410.873	1.91543
SAUSA300_RS01240	nitric oxide dioxygenase CDS	Expression Level	281209	282354	1146	reverse	4.26	5.54473e-05	127990	4.26	1.43327	0.333833	1.75973e-05	4.29338	1883.5	2961.7	2515.17	3934.07	3466.5	5256.67	2453.46	4219.08	1.71965
SAUSA300_RS09200	hypothetical protein CDS	Expression Level	1856185	1856289	105	reverse	1.38	0.0418466	123.28	1.38	1.43223	0.637162	0.0245875	2.24782	11.95	45.89	15.86	40.54	86.07	14.59	24.5667	47.0667	1.91588
SAUSA300_RS02375	LysR family transcriptional regulator CDS	Expression Level	496337	497221	885	reverse	7.81	1.56285e-08	906.941	7.81	1.43115	0.24057	2.69785e-09	5.949	22.73	23.63	21.98	41.62	46.43	29.99	22.78	39.3467	1.72725
SAUSA300_RS07595	phage tail family protein CDS	Expression Level	1556545	1557369	825	reverse	2.68	0.00208092	164.713	2.68	1.4286	0.430112	0.000895435	3.32147	3.33	6.76	2.89	9.08	5.77	7.84	4.32667	7.56333	1.74807
SAUSA300_RS15830	hypothetical protein CDS	Expression Level	<2529976	2530047	>72	reverse	1.97	0.0108029	256.613	1.97	1.4253	0.513382	0.00549814	2.7763	87.68	56.99	88.85	110.7	57.45	229.46	77.84	132.537	1.70268
SAUSA300_RS06375	rny CDS	Expression Level	1297590	1299149	1560	forward	9.92	1.19673e-10	71671.4	9.92	1.42491	0.211296	1.54403e-11	6.7437	966.78	1119.16	988.4	1827.51	1805.97	1611.9	1024.78	1748.46	1.70618
SAUSA300_RS06825	msrA CDS	Expression Level	1384179	1384688	510	reverse	4.32	4.77235e-05	4385.9	4.32	1.42432	0.328919	1.48901e-05	4.33031	154.69	236.79	178.12	260.95	307.88	407.37	189.867	325.4	1.71383
SAUSA300_RS13560	MerR family transcriptional regulator CDS	Expression Level	2640156	2640920	765	reverse	4.92	1.20545e-05	10726.5	4.92	1.42247	0.306005	3.3432e-06	4.64852	298.11	320.07	316.96	516.9	402.62	662.28	311.713	527.267	1.69151
SAUSA300_RS03600	amino acid ABC transporter ATP-binding/permease protein CDS	Expression Level	744523	746196	1674	forward	8.05	8.91912e-09	8156.15	8.05	1.42174	0.235088	1.46952e-09	6.04767	103.26	118.92	103.99	159.04	227.6	172.49	108.723	186.377	1.71423
SAUSA300_RS00900	cation diffusion facilitator family transporter CDS	Expression Level	194071	195030	960	forward	2.08	0.00826989	7544.01	2.08	1.41545	0.493081	0.00409652	2.87063	105.62	298.14	106.46	413.85	218.76	263.6	170.073	298.737	1.75652
SAUSA300_RS07770	DUF2815 family protein CDS	Expression Level	1583418	1583975	558	reverse	1.66	0.0219798	13.8298	1.66	1.41516	0.563968	0.0120976	2.50929	0.63	0.58	0.42	1.09	1.37	0.45	0.543333	0.97	1.78528
SAUSA300_RS08385	prmA CDS	Expression Level	1687194	1688132	939	reverse	6.04	9.17082e-07	10463.6	6.04	1.4145	0.272224	2.03541e-07	5.19607	235.48	308.18	202.2	425.23	416.68	425.73	248.62	422.547	1.69957
SAUSA300_RS03045	heme-dependent peroxidase CDS	Expression Level	643359	644111	753	reverse	3.9	0.000127264	32452.2	3.9	1.41246	0.345274	4.29821e-05	4.09084	1015.37	735.33	1142.45	1841.32	1111.25	1901.6	964.383	1618.06	1.67781
SAUSA300_RS14365	gtfA CDS	Expression Level	2802061	2803569	1509	reverse	2.38	0.00420551	14374.3	2.38	1.4097	0.45486	0.00194043	3.0992	132.76	354.79	136.1	343.76	490.54	270.77	207.883	368.357	1.77194
SAUSA300_RS09050	class I SAM-dependent methyltransferase CDS	Expression Level	1823625	1824572	948	reverse	2.91	0.00124252	13105.2	2.91	1.4081	0.405171	0.00051024	3.47532	246.89	433.95	234.54	343.77	804.71	456.38	305.127	534.953	1.75322
SAUSA300_RS02885	HAD family hydrolase CDS	Expression Level	606505	607188	684	forward	7.19	6.48083e-08	4129.45	7.19	1.40321	0.246287	1.21602e-08	5.69746	138.5	133.81	136.31	209.3	208.72	263.75	136.207	227.257	1.66847
SAUSA300_RS12985	Txe/YoeB family addiction module toxin CDS	Expression Level	2530082	2530348	267	reverse	2.61	0.00244502	4912.15	2.61	1.40074	0.427951	0.0010636	3.27314	360.32	408	458.94	755.79	341.79	956.73	409.087	684.77	1.6739
SAUSA300_RS10635	phage major capsid protein CDS	Expression Level	2104592	2105737	1146	reverse	2.95	0.00111522	545.436	2.95	1.4007	0.399508	0.000454775	3.50607	10.13	15.13	6.45	12.6	22.12	19.71	10.57	18.1433	1.71649
SAUSA300_RS02855	amidohydrolase CDS	Expression Level	598191	599366	1176	reverse	5.31	4.91919e-06	6980.07	5.31	1.39838	0.288355	1.23771e-06	4.8495	113.7	168.43	117.51	189.18	264.2	223.77	133.213	225.717	1.6944
SAUSA300_RS08570	DUF1292 domain-containing protein CDS	Expression Level	1720978	1721286	309	reverse	2.5	0.00314673	11664.6	2.5	1.39801	0.437804	0.00140692	3.19323	962.13	457.69	1121.04	1260.94	971.14	2003.27	846.953	1411.78	1.6669
SAUSA300_RS01200	3-hydroxyacyl-CoA dehydrogenase/enoyl-CoA hydratase family protein CDS	Expression Level	270049	272310	2262	reverse	2.54	0.00290443	255.35	2.54	1.39416	0.433065	0.00128509	3.21929	2.43	2.57	2.57	3.61	7.57	2.07	2.52333	4.41667	1.75033
SAUSA300_RS12345	acyl-CoA/acyl-ACP dehydrogenase CDS	Expression Level	2402927	2404081	1155	reverse	2.8	0.00158887	3951.53	2.8	1.39225	0.409215	0.000668371	3.40224	75.64	77.91	76.35	120.53	71.48	189.22	76.6333	127.077	1.65824
SAUSA300_RS00960	YagU family protein CDS	Expression Level	211875	212354	480	reverse	5.01	9.85498e-06	68034.7	5.01	1.39087	0.29628	2.67331e-06	4.69445	3033.55	3821.92	2737.83	4628.04	4928.7	6420.19	3197.77	5325.64	1.66543
SAUSA300_RS07050	acylphosphatase CDS	Expression Level	1426735	1427004	270	forward	4.79	1.62296e-05	1497.13	4.79	1.39053	0.303598	4.64613e-06	4.58016	105.94	152.41	116.19	175.67	201.58	248.7	124.847	208.65	1.67125
SAUSA300_RS14075	L-lactate dehydrogenase CDS	Expression Level	2737718	2738677	960	reverse	3.15	0.00070049	12006	3.15	1.38963	0.382111	0.00027614	3.63671	251.2	200.63	394.03	480.18	333.69	589.2	281.953	467.69	1.65875
SAUSA300_RS14450	icaR CDS	Expression Level	2825887	2826447	561	reverse	3.43	0.000367374	35998.2	3.43	1.38822	0.364129	0.000137601	3.81244	1217.43	1446.83	1667.89	3376.51	1596.4	2250.72	1444.05	2407.88	1.66745
SAUSA300_RS12775	mqo CDS	Expression Level	2484054	2485532	1479	reverse	7.23	5.86271e-08	8537.94	7.23	1.38573	0.242422	1.08957e-08	5.71616	133.14	142.51	118.16	191.53	277.96	190.1	131.27	219.863	1.67489
SAUSA300_RS04450	nitronate monooxygenase family protein CDS	Expression Level	905356	906423	1068	forward	3.13	0.000732852	3236.91	3.13	1.37788	0.380245	0.000290469	3.62365	49.69	103.49	50.64	130.95	118.72	95.26	67.94	114.977	1.69233
SAUSA300_RS00585	spa CDS	Expression Level	128167	129693	1527	reverse	0.99	0.102412	11641.6	0.99	1.3763	0.754199	0.0680227	1.82486	142.1	26.01	325.69	176.13	100.49	574.18	164.6	283.6	1.72296
SAUSA300_RS06965	phosphate ABC transporter substrate-binding protein PstS CDS	Expression Level	1411339	1412322	984	reverse	1.17	0.0680486	912.194	1.17	1.37588	0.67924	0.042804	2.02562	8.13	42	9.17	25.12	16.01	62.43	19.7667	34.52	1.74637
SAUSA300_RS02950	YojF family protein CDS	Expression Level	627417	627779	363	reverse	9.55	2.78743e-10	10050.4	9.55	1.37559	0.207964	3.72587e-11	6.61459	634.4	643.52	624.96	971.35	1265.96	912.42	634.293	1049.91	1.65524
SAUSA300_RS02135	superantigen-like protein SSL5 CDS	Expression Level	451102	451806	705	forward	1.99	0.0102874	119.979	1.99	1.37465	0.492244	0.00522824	2.79262	4.12	2.15	5.22	7.89	3.1	8.03	3.83	6.34	1.65535
SAUSA300_RS11705	P-loop NTPase CDS	Expression Level	2298031	2299095	1065	reverse	5.15	7.04781e-06	12402.2	5.15	1.37413	0.288071	1.8413e-06	4.77011	226.06	309.96	258.72	365.3	431.02	514.76	264.913	437.027	1.6497
SAUSA300_RS11620	mannitol-1-phosphate 5-dehydrogenase CDS	Expression Level	2276832	2277938	1107	forward	1.67	0.0214114	9055.45	1.67	1.37379	0.545373	0.0117694	2.51899	95.74	356.85	84.64	327.74	380.26	234.77	179.077	314.257	1.75487
SAUSA300_RS08355	hypothetical protein CDS	Expression Level	1681969	1682667	699	reverse	4.43	3.69404e-05	63076.3	4.43	1.36901	0.311711	1.12353e-05	4.39192	2242.41	2026.35	1926.52	2804.63	5130.91	2452.43	2065.09	3462.66	1.67676
SAUSA300_RS14605	DNA-binding protein CDS	Expression Level	2855702	2856277	576	forward	1.94	0.0115563	2513.34	1.94	1.36855	0.497385	0.00593244	2.75149	50.65	174.57	64.51	194.93	128.64	169.11	96.5767	164.227	1.70048
SAUSA300_RS03185	YwhD family protein CDS	Expression Level	666454	666975	522	forward	3.78	0.000165369	5075.87	3.78	1.36724	0.339993	5.78615e-05	4.02137	237.33	173.27	257.66	353.84	264.08	466.76	222.753	361.56	1.62314
SAUSA300_RS06815	cell elongation protein CozEb CDS	Expression Level	1379765	1380973	1209	forward	10.11	7.79808e-11	33473.3	10.11	1.36683	0.20072	9.78244e-12	6.80967	667.5	628.82	617.24	1043.97	1011.11	1059.7	637.853	1038.26	1.62774
SAUSA300_RS01050	RES domain-containing protein CDS	Expression Level	233695	234807	1113	forward	6.64	2.28023e-07	2740.12	6.64	1.36661	0.249907	4.53927e-08	5.46847	47.21	63.67	58.14	96.64	90.1	90.65	56.34	92.4633	1.64117
SAUSA300_RS04670	glucose-6-phosphate isomerase CDS	Expression Level	944997	946328	1332	forward	5.01	9.85498e-06	97826.8	5.01	1.3642	0.290593	2.67229e-06	4.69452	1681.22	1461.57	1920.78	2773.68	2187.68	3246.88	1687.86	2736.08	1.62104
SAUSA300_RS10600	hypothetical protein CDS	Expression Level	2101552	2101902	351	reverse	3.95	0.000112291	188.036	3.95	1.36373	0.330844	3.75642e-05	4.12197	11.84	16.14	8.65	18.07	21.55	20.93	12.21	20.1833	1.65302
SAUSA300_RS01850	DUF1398 family protein CDS	Expression Level	400931	401320	390	reverse	2.27	0.00531194	2673.34	2.27	1.35291	0.447664	0.00250979	3.02216	130.9	235.89	97.97	204.37	418.64	170.33	154.92	264.447	1.70699
SAUSA300_RS08880	amino acid permease CDS	Expression Level	1780634	1782127	1494	reverse	3.41	0.000388758	16492.5	3.41	1.351	0.355828	0.000146583	3.79679	190.28	371.85	192.92	390.68	437.26	417.71	251.683	415.217	1.64976
SAUSA300_RS06590	hypothetical protein CDS	Expression Level	1333674	1333871	198	forward	1.87	0.0135969	1471.82	1.87	1.35	0.501717	0.00712889	2.69076	217.25	153.55	137.05	479.75	114.73	235.88	169.283	276.787	1.63505
SAUSA300_RS02095	hypothetical protein CDS	Expression Level	444066	444218	153	reverse	5.03	9.32224e-06	419.51	5.03	1.34525	0.28579	2.51214e-06	4.70714	53.05	78.64	57.85	112.99	109.75	86.84	63.18	103.193	1.63332
SAUSA300_RS12675	thioesterase family protein CDS	Expression Level	2466726	2467217	492	forward	4.25	5.5653e-05	4213.64	4.25	1.34507	0.313368	1.76825e-05	4.29231	155.37	248.6	187.05	274.64	310.54	373.89	197.007	319.69	1.62274
SAUSA300_RS01750	aldehyde reductase CDS	Expression Level	381547	382572	1026	forward	2.01	0.0098195	17600.4	2.01	1.34455	0.478463	0.00495186	2.81015	223.19	691.59	242.19	747.66	565.8	620.16	385.657	644.54	1.67128
SAUSA300_RS03990	HD domain-containing protein CDS	Expression Level	822793	823443	651	forward	8.41	3.87586e-09	2701.49	8.41	1.34418	0.217238	6.10884e-10	6.1876	87.46	95.8	106.05	158.16	155.39	152.08	96.4367	155.21	1.60945
SAUSA300_RS12990	type II toxin-antitoxin system Phd/YefM family antitoxin CDS	Expression Level	2530348	2530599	252	reverse	2.09	0.00815241	5726.15	2.09	1.33937	0.465697	0.00402667	2.87606	360.91	660.65	528.68	948.92	401.85	1159.26	516.747	836.677	1.61912
SAUSA300_RS04615	mnhA1 CDS	Expression Level	931689	934094	2406	reverse	4.52	3.04104e-05	48996.9	4.52	1.33921	0.301856	9.14014e-06	4.43658	481.84	487.95	448.61	605.83	1131.67	588.91	472.8	775.47	1.64016
SAUSA300_RS00310	arcC CDS	Expression Level	68890	69819	930	reverse	6.21	6.14504e-07	1493.76	6.21	1.33557	0.253152	1.32213e-07	5.27575	34.38	40.2	37.55	68.12	52.73	58.59	37.3767	59.8133	1.60029
SAUSA300_RS08360	floA CDS	Expression Level	1682684	1683673	990	reverse	2.87	0.00133671	75045.5	2.87	1.33401	0.386349	0.000554653	3.45287	1417.36	2301.9	1511	2347.15	4505.04	1861.55	1743.42	2904.58	1.66602
SAUSA300_RS09245	PepSY domain-containing protein CDS	Expression Level	1866565	1866876	312	forward	2.65	0.00224211	8595.46	2.65	1.33345	0.404172	0.000969606	3.2992	590.05	648.41	669.3	1290.37	528.38	1226.69	635.92	1015.15	1.59634
SAUSA300_RS04565	M17 family metallopeptidase CDS	Expression Level	923276	924751	1476	forward	5.09	8.1463e-06	9107.43	5.09	1.33168	0.281122	2.16905e-06	4.737	165.93	109.46	158.64	238.39	197.76	251.25	144.677	229.133	1.58376
SAUSA300_RS02235	lpl8 CDS	Expression Level	469541	470353	813	forward	3.07	0.000856726	529.514	3.07	1.32812	0.371027	0.00034416	3.57957	11.65	21.77	11.57	30.05	23.74	19.48	14.9967	24.4233	1.62858
SAUSA300_RS00140	DUF3578 domain-containing protein CDS	Expression Level	34513	35769	1257	forward	5.26	5.4831e-06	6181.82	5.26	1.32185	0.273889	1.39135e-06	4.82624	112.17	103.07	131.27	180.89	153.43	211.46	115.503	181.927	1.57508
SAUSA300_RS04360	DUF1474 family protein CDS	Expression Level	887065	887313	249	forward	3.13	0.000746847	198.681	3.13	1.31953	0.36466	0.000296283	3.61853	14.72	24.04	16.78	21.37	43.04	26.05	18.5133	30.1533	1.62874
SAUSA300_RS02350	hypothetical protein CDS	Expression Level	492868	493137	270	reverse	2.01	0.00983933	1792.67	2.01	1.31893	0.46949	0.00496538	2.80927	162.94	149.27	148.97	306.62	96.57	326.27	153.727	243.153	1.58173
SAUSA300_RS00325	arcD CDS	Expression Level	71606	73027	1422	reverse	6.11	7.7946e-07	965.523	6.11	1.31778	0.252018	1.70489e-07	5.22893	14.99	18.38	14.44	23.38	25.12	27.17	15.9367	25.2233	1.58272
SAUSA300_RS11490	M20 family metallopeptidase CDS	Expression Level	2250205	2251389	1185	reverse	4.83	1.46284e-05	1978.14	4.83	1.31526	0.285649	4.13547e-06	4.60446	38.8	46.38	32.37	48.55	77.06	62.05	39.1833	62.5533	1.59643
SAUSA300_RS11920	M23 family metallopeptidase CDS	Expression Level	2340575	2341429	855	reverse	3.92	0.000121546	2706.91	3.92	1.31496	0.32053	4.08773e-05	4.10246	56.04	91.24	74.44	123.55	97.52	130.42	73.9067	117.163	1.58529
SAUSA300_RS11845	lactose-specific PTS transporter subunit EIIC CDS	Expression Level	2327801	2329513	1713	reverse	5.15	7.15915e-06	306.447	5.15	1.31416	0.275745	1.88062e-06	4.76585	3.93	5.11	3.55	6.43	7.87	5.79	4.19667	6.69667	1.59571
SAUSA300_RS10870	TrkH family potassium uptake protein CDS	Expression Level	2134870	2136177	1308	forward	5.45	3.53596e-06	4874.08	5.45	1.31395	0.267127	8.7072e-07	4.91881	90.17	80.94	92.65	137.11	114.8	160.77	87.92	137.56	1.5646
SAUSA300_RS06660	Cof-type HAD-IIB family hydrolase CDS	Expression Level	1346711	1347514	804	forward	6.39	4.07967e-07	12105.5	6.39	1.31195	0.244999	8.55884e-08	5.35493	395.09	301.17	373.84	537.91	514.47	619.54	356.7	557.307	1.5624
SAUSA300_RS07685	VRR-NUC domain-containing protein CDS	Expression Level	1574456	1574746	291	reverse	3.07	0.000855473	61.3021	3.07	1.30941	0.365689	0.00034274	3.58065	4.38	6.42	3.91	7.16	10.32	6.34	4.90333	7.94	1.61931
SAUSA300_RS08625	Rrf2 family transcriptional regulator CDS	Expression Level	1732929	1733351	423	reverse	2.74	0.00180622	3034.82	2.74	1.30811	0.388908	0.000769484	3.36354	173.9	124.83	207.51	291.51	160.4	337.74	168.747	263.217	1.55983
SAUSA300_RS07895	DUF309 domain-containing protein CDS	Expression Level	1599852	1600358	507	forward	5.22	6.04131e-06	1776.74	5.22	1.30388	0.27141	1.55459e-06	4.80409	84.61	82.43	81.93	145.38	102.86	139.35	82.99	129.197	1.55677
SAUSA300_RS07480	hypothetical protein CDS	Expression Level	1536825	1536941	117	reverse	2.46	0.00343955	37.4621	2.46	1.29855	0.410328	0.00155259	3.16467	8.38	9.74	4.49	11.14	13.53	11.22	7.53667	11.9633	1.58735
SAUSA300_RS11925	HAD-IIB family hydrolase CDS	Expression Level	2341640	2342455	816	reverse	5.13	7.37048e-06	3894.14	5.13	1.29713	0.272571	1.94667e-06	4.75888	101.1	138.04	99.66	169.69	169.87	190.02	112.933	176.527	1.56311
SAUSA300_RS05980	coaBC CDS	Expression Level	1207854	1209053	1200	forward	4.21	6.18348e-05	5942.95	4.21	1.29705	0.304034	1.98897e-05	4.26613	94.16	151.66	104.46	168.85	230.94	156.92	116.76	185.57	1.58933
SAUSA300_RS10990	redox-sensing transcriptional repressor Rex CDS	Expression Level	2156914	2157549	636	reverse	5.98	1.0425e-06	11319.8	5.98	1.29676	0.25092	2.36594e-07	5.16801	503.21	334.99	438.06	572.64	799.98	620.15	425.42	664.257	1.56141
SAUSA300_RS10765	DUF2482 family protein CDS	Expression Level	2120176	2120436	261	reverse	2.13	0.00737132	37.5662	2.13	1.29537	0.444729	0.00358306	2.91271	2.4	3.92	3.81	3.08	7.85	5.27	3.37667	5.4	1.59921
SAUSA300_RS07300	YppE family protein CDS	Expression Level	1503417	1503767	351	reverse	4.24	5.76371e-05	19317.2	4.24	1.29243	0.301704	1.83747e-05	4.28378	1155.61	1528.24	1228.07	2109.24	1614.86	2344.16	1303.97	2022.75	1.55122
SAUSA300_RS12275	molybdenum cofactor biosynthesis protein MoaE CDS	Expression Level	2391145	2391591	447	reverse	8.18	6.60302e-09	2168.29	8.18	1.292	0.211846	1.06904e-09	6.09875	114.65	119.89	112.92	176.99	213.66	152	115.82	180.883	1.56176
SAUSA300_RS10590	phage tail tape measure protein CDS	Expression Level	2096778	2101307	4530	reverse	2.76	0.00173477	696.591	2.76	1.29199	0.38272	0.000735946	3.37583	2.93	4.87	3.04	4.41	4.86	7.69	3.61333	5.65333	1.56458
SAUSA300_RS04365	primase CDS	Expression Level	887405	889777	2373	forward	3.74	0.000183502	1117.18	3.74	1.28717	0.322224	6.47961e-05	3.99463	11.86	12.52	9.23	13.16	25.7	14.32	11.2033	17.7267	1.58227
SAUSA300_RS15910	hypothetical protein CDS	Expression Level	2772550	2772660	111	forward	1.63	0.0233927	7438.99	1.63	1.28575	0.517616	0.0129922	2.48398	1713.63	1106.11	1908.12	3118.29	834.82	3359.83	1575.95	2437.65	1.54678
SAUSA300_RS03175	GNAT family N-acetyltransferase CDS	Expression Level	664615	665091	477	forward	5.06	8.7122e-06	3386.61	5.06	1.28373	0.271845	2.33218e-06	4.72228	191.95	128.64	191.09	259.01	239.34	286	170.56	261.45	1.53289
SAUSA300_RS14580	hypothetical protein CDS	Expression Level	2850774	2851541	768	reverse	2.9	0.00126522	1640.03	2.9	1.28306	0.369808	0.000521372	3.46953	57.9	39.95	55.07	76.18	51.35	106.16	50.9733	77.8967	1.52818
SAUSA300_RS05650	racE CDS	Expression Level	1148276	1149076	801	forward	3.15	0.000701457	12698.9	3.15	1.28287	0.352812	0.000276772	3.63612	282.97	516.76	324.3	460.18	794.96	527.65	374.677	594.263	1.58607
SAUSA300_RS15665	hypothetical protein CDS	Expression Level	2833236	2833415	180	reverse	1.92	0.0120297	327.466	1.92	1.27942	0.467452	0.00620005	2.73701	47.27	38.78	43	90.73	27.15	80.93	43.0167	66.27	1.54057
SAUSA300_RS12680	hypothetical protein CDS	Expression Level	2467214	2467633	420	forward	3.86	0.000137182	7378.44	3.86	1.27581	0.313357	4.67242e-05	4.07144	385.81	437.1	437.7	671.27	470.97	783.27	420.203	641.837	1.52744
SAUSA300_RS15225	terminase small subunit CDS	Expression Level	<892943	893095	>153	forward	2.13	0.00737132	105.755	2.13	1.27563	0.437997	0.00358637	2.91242	14.74	10.12	24.25	30.09	16.68	29.12	16.37	25.2967	1.54531
SAUSA300_RS08505	staphylococcal enterotoxin type 26 CDS	Expression Level	1708167	1708919	753	reverse	2.45	0.0035459	180.43	2.45	1.27549	0.404381	0.00160947	3.15418	4.43	6.75	5.82	9.11	5.44	11.67	5.66667	8.74	1.54235
SAUSA300_RS03995	CsbA family protein CDS	Expression Level	823440	823676	237	forward	3	0.00100715	571.933	3	1.27491	0.360704	0.000408548	3.5345	71.64	40.85	61.44	79.45	67.74	117.26	57.9767	88.15	1.52044
SAUSA300_RS02945	bshB2 CDS	Expression Level	626738	627403	666	reverse	5.02	9.56823e-06	10097.4	5.02	1.26939	0.269994	2.58185e-06	4.70156	350.75	386	357.78	465.94	773.17	461.1	364.843	566.737	1.55337
SAUSA300_RS13475	phospho-sugar mutase CDS	Expression Level	2618195	2620003	1809	forward	7.92	1.19674e-08	8894.59	7.92	1.26683	0.211244	2.01025e-09	5.99698	135.32	102.95	119.68	165.21	200.3	179.17	119.317	181.56	1.52167
SAUSA300_RS05895	VOC family protein CDS	Expression Level	1190120	1190917	798	forward	3.74	0.000183063	3779.76	3.74	1.26542	0.316716	6.45757e-05	3.99543	99.99	126.78	114.35	188.16	127.38	203.04	113.707	172.86	1.52023
SAUSA300_RS10730	hypothetical protein CDS	Expression Level	2114413	2114631	219	reverse	1.25	0.0565609	22.1241	1.25	1.26504	0.59937	0.0348048	2.11062	1.7	4.07	1.07	2.88	2.74	5.42	2.28	3.68	1.61404
SAUSA300_RS04040	rapZ CDS	Expression Level	835045	835956	912	forward	3.75	0.00017623	8381.21	3.75	1.26475	0.315781	6.19766e-05	4.00516	203.36	272.6	185.56	261.25	470.97	297.73	220.507	343.317	1.55694
SAUSA300_RS14185	hypothetical protein CDS	Expression Level	2761174	2761269	96	reverse	2.26	0.00549912	214.732	2.26	1.26414	0.41994	0.00261002	3.01029	58.41	31.94	70.9	84.15	54.32	106.16	53.75	81.5433	1.51709
SAUSA300_RS12245	hypothetical protein CDS	Expression Level	2388693	2388863	171	forward	4.35	4.49659e-05	159.78	4.35	1.26343	0.29075	1.39012e-05	4.34542	24.76	20.84	22.04	43.18	30.5	29.62	22.5467	34.4333	1.5272
SAUSA300_RS03810	5'-3'-deoxyribonucleotidase CDS	Expression Level	787387	787929	543	forward	3.84	0.000145776	5547.32	3.84	1.26184	0.31112	4.99641e-05	4.05579	305.38	203.52	234.06	462.9	286.15	372.83	247.653	373.96	1.51001
SAUSA300_RS06875	phosphoribosylanthranilate isomerase CDS	Expression Level	1394164	1394796	633	forward	1.96	0.0108636	42.5863	1.96	1.2599	0.454175	0.00553661	2.77403	1.46	2.21	1.08	2.33	3.75	1.51	1.58333	2.53	1.59789
SAUSA300_RS09085	GAF domain-containing protein CDS	Expression Level	1830666	1831130	465	forward	3.48	0.00033477	3797.26	3.48	1.2588	0.327968	0.000123953	3.83817	202.46	169.14	220.93	246.69	244.14	401.62	197.51	297.483	1.50617
SAUSA300_RS04610	mnhB1 CDS	Expression Level	931268	931696	429	reverse	3.41	0.000390166	3977.28	3.41	1.25377	0.330317	0.000147254	3.79566	262.32	183.57	229.83	266.33	523.05	254.13	225.24	347.837	1.54429
SAUSA300_RS07600	phage tail tape measure protein CDS	Expression Level	1557369	1563569	6201	reverse	2.52	0.00305129	784.62	2.52	1.25101	0.390599	0.00136098	3.2028	2.15	4.68	2.23	4.54	4.45	4.96	3.02	4.65	1.53974
SAUSA300_RS10735	DnaD domain-containing protein CDS	Expression Level	2114638	2115531	894	reverse	2.58	0.00260655	114.221	2.58	1.24971	0.384095	0.00113932	3.25365	3.53	3.89	1.83	3.57	5.91	4.67	3.08333	4.71667	1.52973
SAUSA300_RS03455	graX CDS	Expression Level	718079	719002	924	forward	8.49	3.21693e-09	6102.81	8.49	1.24507	0.200168	4.96682e-10	6.22015	157.08	148.82	179.01	236.14	258.43	233.22	161.637	242.597	1.50088
SAUSA300_RS13580	MFS transporter CDS	Expression Level	2644864	2646141	1278	reverse	4.7	1.99791e-05	2899.95	4.7	1.24369	0.274294	5.78379e-06	4.53414	68.33	49.68	48.71	100.33	85.95	64.63	55.5733	83.6367	1.50498
SAUSA300_RS07235	ebh CDS	Expression Level	1456811	1488076	31266	reverse	4.71	1.95026e-05	8338.49	4.71	1.24303	0.273811	5.63191e-06	4.53976	6.18	7.41	5.9	9.5	12.86	7.37	6.49667	9.91	1.5254
SAUSA300_RS00315	argF CDS	Expression Level	69839	70837	999	reverse	5.84	1.43292e-06	1008.27	5.84	1.24244	0.243448	3.33392e-07	5.10352	24.55	27.42	21.89	40.63	34.65	35.53	24.62	36.9367	1.50027
SAUSA300_RS06945	phoU CDS	Expression Level	1407757	1408398	642	reverse	1.12	0.076724	1062.94	1.12	1.24115	0.630707	0.0490836	1.96786	17.53	76.36	21.18	53.38	27.56	98.9	38.3567	59.9467	1.56287
SAUSA300_RS06725	tkt CDS	Expression Level	1356524	1358512	1989	forward	6.06	8.73958e-07	117523	6.06	1.24049	0.238299	1.93345e-07	5.20562	1405.37	1546.68	1381.65	1778.96	2409.43	2316.99	1444.57	2168.46	1.50111
SAUSA300_RS04605	mnhC1 CDS	Expression Level	930927	931268	342	reverse	3.69	0.000204544	6103.87	3.69	1.23858	0.312341	7.325e-05	3.96547	456.77	381.12	471.59	566.36	976.51	458.17	436.493	667.013	1.52812
SAUSA300_RS04585	mnhG1 CDS	Expression Level	928330	928686	357	reverse	2.2	0.0063476	4026.79	2.2	1.23555	0.41693	0.00304222	2.96344	341.97	157.72	327.73	354.47	661.19	257.44	275.807	424.367	1.53864
SAUSA300_RS05655	XTP/dITP diphosphatase CDS	Expression Level	1149088	1149675	588	forward	4.82	1.5172e-05	8276	4.82	1.23406	0.268518	4.31085e-06	4.5958	312.29	410.54	308.97	424.82	616.33	512.99	343.933	518.047	1.50624
SAUSA300_RS04200	hypothetical protein CDS	Expression Level	868234	868518	285	reverse	1.87	0.0133393	3208.43	1.87	1.23365	0.457314	0.00698429	2.69759	177.62	433.16	197.19	512.07	268.81	448.07	269.323	409.65	1.52103
SAUSA300_RS04095	2,3-bisphosphoglycerate-independent phosphoglycerate mutase CDS	Expression Level	846572	848089	1518	forward	1.51	0.0311415	224874	1.51	1.22679	0.517825	0.0178301	2.36913	2156.3	6257.82	2163.48	3492.62	9020.11	4229.11	3525.87	5580.61	1.58276
SAUSA300_RS03280	mnhB2 CDS	Expression Level	684523	684948	426	forward	2.07	0.00853417	787.28	2.07	1.22594	0.428755	0.00424573	2.8593	33.78	66.47	33.6	52.15	108.31	47.48	44.6167	69.3133	1.55353
SAUSA300_RS02115	superantigen-like protein SSL2 CDS	Expression Level	447403	448098	696	forward	3.82	0.00015309	221.865	3.82	1.22519	0.303121	5.30178e-05	4.04191	8.73	7.64	7.13	14.67	9.3	10.87	7.83333	11.6133	1.48255
SAUSA300_RS10170	low molecular weight phosphotyrosine protein phosphatase CDS	Expression Level	2023230	2023694	465	forward	1.85	0.0141103	10524.7	1.85	1.2241	0.457226	0.00742327	2.67723	301.67	947.13	379.1	841.32	945.47	722.7	542.633	836.497	1.54155
SAUSA300_RS13595	MFS transporter CDS	Expression Level	2647396	2648559	1164	reverse	3.4	0.000399334	806.308	3.4	1.22273	0.32275	0.00015157	3.78848	16.22	20.06	14.61	33.86	21.33	20.68	16.9633	25.29	1.49086
SAUSA300_RS08500	hypothetical protein CDS	Expression Level	1707696	1707965	270	forward	1.83	0.0147409	949.492	1.83	1.22249	0.459339	0.0077814	2.66141	114.58	58.63	85.36	168.27	59.56	152.48	86.19	126.77	1.47082
SAUSA300_RS05190	folD CDS	Expression Level	1058386	1059246	861	reverse	6.88	1.30932e-07	31281.2	6.88	1.22247	0.219394	2.51756e-08	5.57205	951.86	814.86	931.84	1244.87	1285.92	1436	899.52	1322.26	1.46997
SAUSA300_RS02160	superantigen-like protein SSL9 CDS	Expression Level	455485	456183	699	forward	3.12	0.000764658	148.889	3.12	1.22199	0.338363	0.000304442	3.61149	6.23	4.05	5.47	8.89	5.74	8.54	5.25	7.72333	1.47111
SAUSA300_RS12220	hypothetical protein CDS	Expression Level	2385302	2385553	252	forward	2.74	0.00181473	2458.49	2.74	1.22178	0.363432	0.000774406	3.36178	314.86	170.65	237.22	402.03	242.15	414.08	240.91	352.753	1.46425
SAUSA300_RS07955	LacI family DNA-binding transcriptional regulator CDS	Expression Level	1611316	1612335	1020	reverse	1.81	0.0153776	1952.32	1.81	1.22108	0.461641	0.00816695	2.64509	36.27	78.37	23.58	64.15	92.92	56.36	46.0733	71.1433	1.54413
SAUSA300_RS10385	SLC13 family permease CDS	Expression Level	2062471	2064033	1563	reverse	2.96	0.00109826	6830.57	2.96	1.21942	0.347353	0.000447077	3.51061	88.72	148.06	83.39	179.1	189.92	115.2	106.723	161.407	1.51238
SAUSA300_RS02370	YibE/F family protein CDS	Expression Level	495104	496222	1119	reverse	5.4	3.98698e-06	6077.91	5.4	1.21899	0.249088	9.88908e-07	4.89383	135.08	137.48	130.19	225.62	227.78	146.14	134.25	199.847	1.48862
SAUSA300_RS07295	DUF1273 domain-containing protein CDS	Expression Level	1502861	1503424	564	reverse	3.81	0.000155128	31497.5	3.81	1.21708	0.3014	5.38899e-05	4.03808	1104.06	1806.19	1199.99	2000.34	2013.11	2096.36	1370.08	2036.6	1.48648
SAUSA300_RS07950	alpha-glucosidase CDS	Expression Level	1609651	1611300	1650	reverse	2.48	0.00334725	3972.06	2.48	1.21575	0.383094	0.00150614	3.1735	43.86	82.23	49.96	85.33	125.88	57.69	58.6833	89.6333	1.52741
SAUSA300_RS10970	LacI family DNA-binding transcriptional regulator CDS	Expression Level	2152656	2153606	951	reverse	4.27	5.43039e-05	3880.36	4.27	1.21173	0.281912	1.7215e-05	4.29825	102.17	121.76	78.6	148.89	181.41	120.05	100.843	150.117	1.48861
SAUSA300_RS04595	mnhE1 CDS	Expression Level	928957	929436	480	reverse	2.31	0.00484911	8673.54	2.31	1.2107	0.39673	0.00227551	3.0517	481.72	410.79	443.75	549.63	1132.41	355.27	445.42	679.103	1.52464
SAUSA300_RS13415	single-stranded DNA-binding protein CDS	Expression Level	2608288	2608569	282	forward	3.77	0.000171138	4377.56	3.77	1.20505	0.3003	6.00022e-05	4.0128	374.73	459.05	319.34	667	459.69	559.98	384.373	562.223	1.4627
SAUSA300_RS07330	DnaD domain-containing protein CDS	Expression Level	1508674	1509360	687	reverse	3.17	0.000671293	5448.31	3.17	1.20236	0.329526	0.000263501	3.64877	155.42	266.06	165.08	278.09	368.29	229.72	195.52	292.033	1.49362
SAUSA300_RS13555	GntR family transcriptional regulator CDS	Expression Level	2639322	2640002	681	reverse	1.83	0.0148381	1081.73	1.83	1.19989	0.45126	0.00783799	2.65897	35.67	61.86	18.83	46.66	78.3	51.16	38.7867	58.7067	1.51358
SAUSA300_RS14190	NAD(P)-binding protein CDS	Expression Level	2761345	2761950	606	reverse	3.54	0.00028881	2925.23	3.54	1.19953	0.309385	0.000105697	3.87713	114.46	113.11	132.79	212.44	126.33	183.39	120.12	174.053	1.449
SAUSA300_RS10175	YtxH domain-containing protein CDS	Expression Level	2023701	2023976	276	forward	3.85	0.000142728	8989.9	3.85	1.19775	0.29493	4.8834e-05	4.06114	742.38	1032.76	650.03	1298.63	1089.68	1156.65	808.39	1181.65	1.46174
SAUSA300_RS04695	addA CDS	Expression Level	951985	955638	3654	forward	7.4	3.93892e-08	19230.8	7.4	1.19125	0.20585	7.16551e-09	5.787	145.87	120.04	131.41	176.63	197.2	198.37	132.44	190.733	1.44015
SAUSA300_RS13550	gntK CDS	Expression Level	2637745	2639298	1554	reverse	3.51	0.000310174	2797.85	3.51	1.18855	0.308015	0.000113968	3.85875	41.42	52.88	40.43	60.58	91.89	46.72	44.91	66.3967	1.47844
SAUSA300_RS01900	bifunctional homocysteine S-methyltransferase/methylenetetrahydrofolate reductase CDS	Expression Level	410293	412134	1842	reverse	3.28	0.00052613	551.773	3.28	1.18395	0.318703	0.000203269	3.71492	6.41	10.02	5.95	10.99	13.02	8.86	7.46	10.9567	1.46872
SAUSA300_RS10575	hypothetical protein CDS	Expression Level	2091354	2091506	153	reverse	1.2	0.0627474	17.3474	1.2	1.18201	0.573083	0.0391554	2.06255	2.31	4.77	1.05	4.54	4.19	3.68	2.71	4.13667	1.52645
SAUSA300_RS13270	carboxylesterase/lipase family protein CDS	Expression Level	2580823	2582175	1353	forward	2.69	0.00202923	13494.4	2.69	1.17996	0.354478	0.000872466	3.32872	179.3	361.1	202.85	368.05	348.72	366.9	247.75	361.223	1.45802
SAUSA300_RS11740	hypothetical protein CDS	Expression Level	2305724	2305984	261	forward	6.08	8.34832e-07	2950.76	6.08	1.17624	0.225548	1.83794e-07	5.21502	300.17	267.99	289.97	475.95	402.32	349.74	286.043	409.337	1.43103
SAUSA300_RS12260	moaA CDS	Expression Level	2389258	2390280	1023	reverse	6.49	3.207e-07	9934.3	6.49	1.17323	0.217185	6.59051e-08	5.40199	231.38	274.15	230.44	345.14	366.14	342.17	245.323	351.15	1.43138
SAUSA300_RS00320	Crp/Fnr family transcriptional regulator CDS	Expression Level	70875	71564	690	reverse	3.14	0.000721611	401.77	3.14	1.17223	0.323097	0.000285498	3.62811	13.67	19.3	10.8	24.2	20.87	18.19	14.59	21.0867	1.44528
SAUSA300_RS04600	mnhD1 CDS	Expression Level	929438	930934	1497	reverse	2.32	0.0047656	18277.7	2.32	1.17202	0.383286	0.00222951	3.05782	371.73	244.63	307.69	370.96	730.1	260.05	308.017	453.703	1.47298
SAUSA300_RS00020	yaaA CDS	Expression Level	3697	3942	246	forward	3.46	0.000350386	5658.29	3.46	1.17023	0.305881	0.000130362	3.82577	687.79	455.05	607.65	771.14	683.62	1016.74	583.497	823.833	1.41189
SAUSA300_RS13210	NAD(P)-dependent oxidoreductase CDS	Expression Level	2569590	2570441	852	reverse	4.78	1.67879e-05	3182.57	4.78	1.16978	0.255812	4.81198e-06	4.57282	113.22	88.34	83.07	112.31	143.24	148.93	94.8767	134.827	1.42107
SAUSA300_RS08660	D-tyrosyl-tRNA(Tyr) deacylase CDS	Expression Level	1740482	1740934	453	reverse	6.88	1.33178e-07	11594.3	6.88	1.16771	0.209714	2.57503e-08	5.56812	738.69	625.75	589.07	876.27	953.85	939.9	651.17	923.34	1.41797
SAUSA300_RS10975	ammonium transporter CDS	Expression Level	2153789	2155039	1251	reverse	2.35	0.00442613	235.504	2.35	1.16487	0.37805	0.0020612	3.08127	4.36	6.84	2.94	7.4	7.59	5.57	4.71333	6.85333	1.45403
SAUSA300_RS03275	mnhA2 CDS	Expression Level	682134	684536	2403	forward	1.48	0.0334612	6834.76	1.48	1.16038	0.495667	0.01923	2.34104	47.24	125.42	37.99	110.09	138.79	65.76	70.2167	104.88	1.49366
SAUSA300_RS09695	DUF1828 domain-containing protein CDS	Expression Level	1958590	1959377	788	forward	3.4	0.000396993	3944.7	3.4	1.16036	0.306149	0.00015054	3.79018	115.37	158.44	105.59	223.59	173.22	145.97	126.467	180.927	1.43063
SAUSA300_RS02880	branched-chain amino acid aminotransferase CDS	Expression Level	605179	606255	1077	forward	4.55	2.79911e-05	14127.3	4.55	1.15992	0.260317	8.35774e-06	4.45581	338.88	316.08	346.75	427.57	419.65	561.3	333.903	469.507	1.40612
SAUSA300_RS09490	yidD CDS	Expression Level	1919320	1919577	258	forward	4	0.000100356	3249.51	4	1.1582	0.279134	3.33562e-05	4.14925	340.89	273.32	349.16	387.88	413.67	551.18	321.123	450.91	1.40416
SAUSA300_RS03445	hypothetical protein CDS	Expression Level	716823	717251	429	forward	2.13	0.00745883	2846.55	2.13	1.15818	0.398256	0.00363611	2.90812	213.24	116.75	176.01	287.54	140.08	281.2	168.667	236.273	1.40083
SAUSA300_RS04090	triose-phosphate isomerase CDS	Expression Level	845808	846569	762	forward	1.41	0.0392741	128937	1.41	1.15711	0.508558	0.0228889	2.27528	2583.66	7283.79	2668.1	3844.64	10049	4920.87	4178.52	6271.51	1.50089
SAUSA300_RS00410	hypothetical protein CDS	Expression Level	89207	89299	93	forward	2.71	0.00196224	628.162	2.71	1.15665	0.346409	0.000840858	3.33898	180.24	191.09	141.34	340.94	183.19	204.04	170.89	242.723	1.42035
SAUSA300_RS02955	nagB CDS	Expression Level	628055	628813	759	forward	4.24	5.70801e-05	2239.67	4.24	1.15577	0.26965	1.81767e-05	4.28619	70.16	76.92	78.2	89.9	99.93	127.23	75.0933	105.687	1.4074
SAUSA300_RS03910	glycerate kinase CDS	Expression Level	805969	807093	1125	forward	5.14	7.27217e-06	6173.89	5.14	1.1554	0.242614	1.91406e-06	4.76229	127.39	146.21	145.71	195.98	179.79	214.21	139.77	196.66	1.40703
SAUSA300_RS08145	hypothetical protein CDS	Expression Level	1646167	1646748	582	forward	2.79	0.00163888	9843.28	2.79	1.15145	0.339353	0.000691163	3.39306	416.94	427.99	445.05	796.45	398.16	615.09	429.993	603.233	1.40289
SAUSA300_RS04590	mnhF1 CDS	Expression Level	928664	928957	294	reverse	2.09	0.0080728	2724.99	2.09	1.15143	0.399856	0.00398158	2.87962	306.22	158.64	244.81	300.2	533.56	193.94	236.557	342.567	1.44814
SAUSA300_RS12280	mobB CDS	Expression Level	2391605	2392090	486	reverse	4.83	1.47299e-05	1313.67	4.83	1.151	0.250068	4.16943e-06	4.60275	64.83	77.67	64.22	80.7	116.01	96.39	68.9067	97.7	1.41786
SAUSA300_RS00405	hypothetical protein CDS	Expression Level	89109	89243	135	reverse	3.13	0.000749087	735.163	3.13	1.14959	0.317785	0.000297439	3.61752	153.79	134.88	127.87	255.14	142.58	186.41	138.847	194.71	1.40234
SAUSA300_RS07780	hypothetical protein CDS	Expression Level	1585164	1585526	363	reverse	0.58	0.263543	4.25467	0.58	1.14756	0.894999	0.199777	1.28219	0.49	0.24	0.08	0.12	0.38	0.73	0.27	0.41	1.51852
SAUSA300_RS10380	hypothetical protein CDS	Expression Level	2062353	2062460	108	forward	3.31	0.000492087	285.681	3.31	1.14729	0.307223	0.000188182	3.73437	57.18	82.75	61.4	109.79	107.31	70.63	67.11	95.91	1.42915
SAUSA300_RS07605	hypothetical protein CDS	Expression Level	1563583	1563741	159	reverse	0.37	0.425506	2.14135	0.37	1.14307	1.22713	0.351597	0.931496	0	0.73	0	0	0.09	1.28	0.243333	0.456667	1.87671
SAUSA300_RS07690	hypothetical protein CDS	Expression Level	1574880	1574978	99	forward	0.85	0.141322	7.73776	0.85	1.14056	0.689802	0.0982386	1.65345	1.98	0.59	3.25	2.63	2.76	3.16	1.94	2.85	1.46907
SAUSA300_RS14475	lip1 CDS	Expression Level	2830473	2832515	2043	reverse	3.44	0.000363186	4982.7	3.44	1.13838	0.298318	0.000135645	3.81598	68.08	42.31	78.25	76.83	97.68	88.86	62.88	87.79	1.39615
SAUSA300_RS12355	urease subunit gamma CDS	Expression Level	2405463	2405765	303	forward	2.4	0.00393769	95.6967	2.4	1.13772	0.364571	0.00180419	3.1207	6.28	10.65	6.94	12.33	9.28	12.23	7.95667	11.28	1.41768
SAUSA300_RS12450	2-hydroxyacid dehydrogenase family protein CDS	Expression Level	2420781	2421734	954	forward	3.66	0.000220402	10466	3.66	1.13755	0.28823	7.9244e-05	3.94667	313.52	227.86	306.77	402.48	316.73	451.87	282.717	390.36	1.38075
SAUSA300_RS11485	hypothetical protein CDS	Expression Level	2249012	2250205	1194	reverse	2.88	0.0013181	3449.43	2.88	1.13668	0.328793	0.000545989	3.45712	66.81	95.71	58.59	80.23	107.83	122.43	73.7033	103.497	1.40423
SAUSA300_RS10685	DUF1381 domain-containing protein CDS	Expression Level	2111521	2111727	207	reverse	1.37	0.0428714	19.7398	1.37	1.13221	0.506589	0.0254194	2.23497	3.41	2.05	1.83	2.31	2.97	4.76	2.43	3.34667	1.37723
SAUSA300_RS04535	NifU family protein CDS	Expression Level	918769	919011	243	reverse	1.72	0.0191599	7291.73	1.72	1.12941	0.44076	0.0103948	2.56241	897.18	506.34	908.4	1315.55	536.39	1326.85	770.64	1059.6	1.37496
SAUSA300_RS07520	hypothetical protein CDS	Expression Level	1543534	1543740	207	reverse	1.69	0.0204067	30.8478	1.69	1.12826	0.444521	0.0111442	2.53814	4.45	3.17	3.67	4.62	3.76	7.4	3.76333	5.26	1.3977
SAUSA300_RS04765	YjzD family protein CDS	Expression Level	970802	970987	186	reverse	1.2	0.0625607	2446.45	1.2	1.1253	0.54514	0.0389942	2.06425	412.77	189.05	405.64	561.15	155.16	670.43	335.82	462.247	1.37647
SAUSA300_RS14415	hypothetical protein CDS	Expression Level	2820556	2820915	360	forward	1.69	0.0202782	8572.57	1.69	1.12477	0.44268	0.0110595	2.54081	409.76	1025.26	370.56	975.35	824.16	769.36	601.86	856.29	1.42274
SAUSA300_RS10135	sgtB CDS	Expression Level	2017412	2018221	810	reverse	2.57	0.00269318	6890.51	2.57	1.1214	0.345795	0.00118296	3.24296	241.75	197.22	220.95	378.58	191.76	332.21	219.973	300.85	1.36767
SAUSA300_RS10660	HNH endonuclease CDS	Expression Level	2109817	2110116	300	reverse	0.98	0.10389	46.4745	0.98	1.12107	0.617054	0.0692473	1.8168	4.18	6.23	1.27	2.17	8.1	6.67	3.89333	5.64667	1.45034
SAUSA300_RS08140	aminopeptidase P family protein CDS	Expression Level	1645001	1646062	1062	reverse	4	0.000100356	12609.3	4	1.12042	0.270026	3.33499e-05	4.1493	282.1	312.79	327.04	364.1	394.05	507.37	307.31	421.84	1.37269
SAUSA300_RS09185	ccpA CDS	Expression Level	1853104	1854093	990	reverse	5.58	2.61169e-06	15206.1	5.58	1.11896	0.22465	6.32854e-07	4.98091	412.83	379.43	406.05	517.7	516.68	604.25	399.437	546.21	1.36745
SAUSA300_RS11320	DUF1146 family protein CDS	Expression Level	2219722	2219955	234	reverse	1.81	0.0154822	5957.04	1.81	1.11484	0.422059	0.00825568	2.64143	434.34	1023.93	487.21	1130.23	722.59	869.69	648.493	907.503	1.3994
SAUSA300_RS03800	ABC transporter permease/substrate-binding protein CDS	Expression Level	784224	785738	1515	forward	2.73	0.00188352	22279.8	2.73	1.11166	0.331784	0.000806455	3.35057	310.52	528.7	297.52	455.33	633.97	496.75	378.913	528.683	1.39526
SAUSA300_RS08935	PAS domain S-box protein CDS	Expression Level	1795536	1797197	1662	reverse	2.07	0.00851374	23044.9	2.07	1.10935	0.387846	0.00423253	2.86029	238.33	553.22	273.86	485.79	506.42	495.57	355.137	495.927	1.39644
SAUSA300_RS02155	superantigen-like protein SSL8 CDS	Expression Level	454407	455105	699	forward	1.29	0.0515414	128.676	1.29	1.10808	0.514715	0.0313338	2.15281	6.51	3.34	4.39	10.56	2.66	6.31	4.74667	6.51	1.37149
SAUSA300_RS14420	flavin reductase family protein CDS	Expression Level	2821000	2821611	612	reverse	2.14	0.00719753	2959.84	2.14	1.10314	0.377589	0.00348301	2.92154	86.75	189.31	97.18	187.65	186.79	145.93	124.413	173.457	1.3942
SAUSA300_RS03460	graR CDS	Expression Level	719018	719692	675	forward	4.03	9.35463e-05	2849.71	4.03	1.10109	0.264269	3.09258e-05	4.16654	125.97	82.1	124.78	141.47	149.58	158.87	110.95	149.973	1.35172
SAUSA300_RS08390	dnaJ CDS	Expression Level	1688136	1689275	1140	reverse	3.06	0.000867253	8964.89	3.06	1.10047	0.307745	0.000349009	3.57591	189.71	271.71	151.73	257.29	305.17	279.5	204.383	280.653	1.37317
SAUSA300_RS04570	Na+/H+ antiporter family protein CDS	Expression Level	925162	926478	1317	forward	5.09	8.19471e-06	581.43	5.09	1.09472	0.231172	2.18486e-06	4.73553	12.74	11.29	10.85	13.27	17.5	16.32	11.6267	15.6967	1.35006
SAUSA300_RS03180	HD domain-containing protein CDS	Expression Level	665131	666426	1296	forward	5.04	9.19592e-06	12686.5	5.04	1.09289	0.232026	2.47481e-06	4.71019	252.56	267.08	252.14	295.6	363.41	382.51	257.26	347.173	1.3495
SAUSA300_RS13895	crtO CDS	Expression Level	2707178	2707666	489	reverse	1.17	0.0683263	7414.89	1.17	1.09131	0.539332	0.0430275	2.02344	181.5	745.99	225.23	667.24	428.64	524.24	384.24	540.04	1.40548
SAUSA300_RS12485	inositol monophosphatase CDS	Expression Level	2429629	2430426	798	reverse	1.89	0.0128221	5339.81	1.89	1.09026	0.40183	0.00666307	2.71323	112.47	269.14	136.72	250.16	208.7	252.71	172.777	237.19	1.37281
SAUSA300_RS01225	ABC transporter substrate-binding protein CDS	Expression Level	278824	280299	1476	reverse	4.31	4.84475e-05	12639.7	4.31	1.08989	0.251897	1.51333e-05	4.32674	214.84	252.44	207.46	245.86	358.28	311.36	224.913	305.167	1.35682
SAUSA300_RS09275	YtxH domain-containing protein CDS	Expression Level	1873324	1873746	423	reverse	1.41	0.0385856	34823.3	1.41	1.08965	0.477216	0.0224094	2.28336	1216.56	3669.49	1437.02	3852.68	2900.57	2103.97	2107.69	2952.41	1.40078
SAUSA300_RS09120	hypothetical protein CDS	Expression Level	1836420	1836515	96	forward	2.44	0.00366805	88.9697	2.44	1.08528	0.345266	0.00167047	3.14331	26.75	16.28	29.67	37.55	28.58	32.24	24.2333	32.79	1.35309
SAUSA300_RS00445	cstB CDS	Expression Level	94208	95542	1335	forward	2.03	0.00922974	767.683	2.03	1.08117	0.381637	0.00461157	2.83298	12.94	18.3	13.8	23.17	12.42	24.76	15.0133	20.1167	1.33992
SAUSA300_RS08150	membrane protein CDS	Expression Level	1646762	1646980	219	forward	1.59	0.0258322	1949.28	1.59	1.07878	0.441384	0.0145225	2.44407	245.2	129.36	328.18	400.03	188.81	348.22	234.247	312.353	1.33344
SAUSA300_RS04085	phosphoglycerate kinase CDS	Expression Level	844496	845686	1191	forward	1.3	0.0498722	150493	1.3	1.07768	0.497139	0.0301764	2.16777	1867.25	5509.94	2373.66	2706.36	7125.61	3927.47	3250.28	4586.48	1.4111
SAUSA300_RS03495	Bax inhibitor-1 family protein CDS	Expression Level	727620	728264	645	forward	5.28	5.20442e-06	4352.32	5.28	1.07582	0.22242	1.31877e-06	4.8369	202.07	161.6	174.63	239.13	224.77	249.8	179.433	237.9	1.32584
SAUSA300_RS09375	FAD/NAD(P)-binding domain-containing protein CDS	Expression Level	1898752	1900254	1503	reverse	1.82	0.0151993	4084.01	1.82	1.07553	0.40587	0.00805053	2.64994	51.13	110.06	50.92	106.69	118.04	67.95	70.7033	97.56	1.37985
SAUSA300_RS05345	YkyA family protein CDS	Expression Level	1087735	1088361	627	forward	1.94	0.0115075	14888.1	1.94	1.07419	0.390163	0.00590183	2.75319	561.9	610.05	701.55	1133.04	467.24	891.86	624.5	830.713	1.33021
SAUSA300_RS01870	ABC-2 transporter permease CDS	Expression Level	403341	403970	630	forward	2.55	0.00278929	3922.55	2.55	1.07398	0.332389	0.00123315	3.2311	186.5	131.31	177.46	256.09	150.97	247.01	165.09	218.023	1.32063
SAUSA300_RS12805	GNAT family N-acetyltransferase CDS	Expression Level	2492353	2492754	402	reverse	3.37	0.00043118	537.919	3.37	1.06916	0.283696	0.00016412	3.76867	31.46	40.68	34.08	36.2	58.24	48.21	35.4067	47.55	1.34297
SAUSA300_RS10130	recX CDS	Expression Level	2016333	2017151	819	reverse	2.58	0.00264287	3335.3	2.58	1.06432	0.327581	0.00115803	3.24902	82.47	142.32	97.4	117.12	186.32	132.31	107.397	145.25	1.35246
SAUSA300_RS13050	cation diffusion facilitator family transporter CDS	Expression Level	2538663	2539529	867	reverse	5	9.88853e-06	3136.24	5	1.06238	0.226403	2.70009e-06	4.69241	104.47	84.48	101.34	137.62	117.78	126.27	96.7633	127.223	1.31479
SAUSA300_RS04235	LysE/ArgO family amino acid transporter CDS	Expression Level	871496	872113	618	reverse	4.21	6.11302e-05	3249.48	4.21	1.06221	0.248794	1.95975e-05	4.26943	166.93	117.39	138.06	204.73	168.5	181.6	140.793	184.943	1.31358
SAUSA300_RS05480	CAP domain-containing protein CDS	Expression Level	1115602	1116639	1038	forward	5.63	2.36063e-06	14470.5	5.63	1.06086	0.212056	5.65269e-07	5.00272	385.88	348.17	384.74	504.9	459.82	504.81	372.93	489.843	1.3135
SAUSA300_RS13205	serine hydrolase CDS	Expression Level	2568002	2569498	1497	forward	4.58	2.61609e-05	10998.9	4.58	1.05936	0.236891	7.75103e-06	4.47195	179.27	216.49	191.77	278.86	241.22	254.97	195.843	258.35	1.31917
SAUSA300_RS00335	ArgR family transcriptional regulator CDS	Expression Level	74617	75063	447	reverse	2.37	0.00428911	1009.61	2.37	1.0583	0.342272	0.0019882	3.09199	70	64.68	45.68	110.38	69.39	59.58	60.12	79.7833	1.32707
SAUSA300_RS10740	ssb CDS	Expression Level	2115561	2116031	471	reverse	0.8	0.157496	64.0457	0.8	1.05767	0.663341	0.110833	1.59446	2.75	6.51	1.18	1.48	7.62	5.61	3.48	4.90333	1.409
SAUSA300_RS11775	sfaB CDS	Expression Level	2312182	2313939	1758	reverse	4.3	5.03591e-05	8140.54	4.3	1.05459	0.244305	1.58384e-05	4.31669	119.52	144.54	106.89	163.18	188.69	140.29	123.65	164.053	1.32676
SAUSA300_RS09785	HIT family protein CDS	Expression Level	1969133	1969555	423	forward	2.64	0.00227238	6308.96	2.64	1.0529	0.31957	0.000985131	3.29474	411.21	364.41	420.82	456.83	407.86	692.84	398.813	519.177	1.3018
SAUSA300_RS05410	Nramp family divalent metal transporter CDS	Expression Level	1100206	1101558	1353	reverse	6.55	2.79159e-07	8060.74	6.55	1.05181	0.193705	5.6373e-08	5.42994	166.52	160.66	152.89	198.59	218.68	211.41	160.023	209.56	1.30956
SAUSA300_RS01305	galactitol-1-phosphate 5-dehydrogenase CDS	Expression Level	292945	293988	1044	forward	2.8	0.00159946	337.021	2.8	1.05169	0.309302	0.000673398	3.40019	10.93	6.1	9.02	10.96	10.24	12.68	8.68333	11.2933	1.30058
SAUSA300_RS03465	graS CDS	Expression Level	719685	720725	1041	forward	4.84	1.44445e-05	4778.88	4.84	1.04872	0.227579	4.06283e-06	4.60814	131.76	100.77	138.47	166.77	160.88	156.39	123.667	161.347	1.30469
SAUSA300_RS01045	sce7725 family protein CDS	Expression Level	232785	233708	924	forward	4.44	3.6206e-05	4108.68	4.44	1.04836	0.238452	1.0999e-05	4.39654	113.33	105.55	139.57	168.97	147.98	151.28	119.483	156.077	1.30626
SAUSA300_RS05985	priA CDS	Expression Level	1209053	1211461	2409	forward	3.2	0.000633249	13933.6	3.2	1.04821	0.286026	0.000247596	3.66473	140.66	182.74	140.2	154.19	250.62	209.06	154.533	204.623	1.32414
SAUSA300_RS14360	gtfB CDS	Expression Level	2800710	2802068	1359	reverse	1.44	0.0363597	12569.9	1.44	1.04743	0.453875	0.0210127	2.30776	166.93	397.83	163.64	251.02	497.9	249.87	242.8	332.93	1.37121
SAUSA300_RS02240	lpl9 CDS	Expression Level	470372	471157	786	forward	2.11	0.00773742	666.973	2.11	1.04651	0.361489	0.00379171	2.89499	16.49	33.26	17.65	29.87	34.42	25.91	22.4667	30.0667	1.33828
SAUSA300_RS14590	bstA CDS	Expression Level	2852036	2852500	465	forward	1.38	0.0418957	3775.88	1.38	1.04642	0.465667	0.0246313	2.24714	129.61	362.21	146.3	351.96	216.01	286.79	212.707	284.92	1.3395
SAUSA300_RS04070	DUF4887 domain-containing protein CDS	Expression Level	841010	841639	630	forward	1.35	0.0446974	849.276	1.35	1.04532	0.471672	0.0266779	2.2162	29.25	56.97	20.12	38.61	76.19	31.36	35.4467	48.72	1.37446
SAUSA300_RS10650	terminase large subunit CDS	Expression Level	2107685	2109346	1662	reverse	2	0.0100291	324.488	2	1.04412	0.372697	0.00508626	2.80152	5.04	7.2	3.34	5.46	9.07	6.29	5.19333	6.94	1.33633
SAUSA300_RS10670	DUF1514 family protein CDS	Expression Level	2110792	2110992	201	reverse	0.85	0.140578	10.8635	0.85	1.03794	0.62668	0.0976713	1.65625	1.07	0.73	2.25	2.59	2.17	1.01	1.35	1.92333	1.42469
SAUSA300_RS05090	menH CDS	Expression Level	1036056	1036859	804	forward	3.93	0.000118637	3828.27	3.93	1.03305	0.251425	3.97718e-05	4.1088	128.31	146.52	110.7	153.16	208.57	143.28	128.51	168.337	1.30991
SAUSA300_RS01195	thiolase family protein CDS	Expression Level	268835	270019	1185	reverse	2.18	0.00661636	222.937	2.18	1.03201	0.349839	0.00317812	2.94996	5.36	4.21	5.69	4.8	10.25	5.1	5.08667	6.71667	1.32045
SAUSA300_RS07785	DUF1108 family protein CDS	Expression Level	1585540	1585800	261	reverse	0.61	0.245046	5.09653	0.61	1.02809	0.773393	0.183741	1.32933	0.53	0.39	0.45	1.16	0.73	0.24	0.456667	0.71	1.55474
SAUSA300_RS11505	pyrimidine-nucleoside phosphorylase CDS	Expression Level	2252686	2253987	1302	reverse	3.6	0.000253183	11915	3.6	1.02707	0.262598	9.18445e-05	3.91118	216.38	298.62	226.05	337.1	305.97	316.25	247.017	319.773	1.29454
SAUSA300_RS00175	DUF3387 domain-containing protein CDS	Expression Level	42191	42451	261	forward	4.35	4.50794e-05	4383.46	4.35	1.02619	0.236198	1.39524e-05	4.34461	413.59	515.96	434.01	635.21	577.33	549.82	454.52	587.453	1.29247
SAUSA300_RS12735	YdcF family protein CDS	Expression Level	2476995	2477963	969	forward	2.85	0.00142466	6860.59	2.85	1.02521	0.298506	0.000593693	3.43448	170.85	240.39	161.48	297.45	232.09	214.12	190.907	247.887	1.29847
SAUSA300_RS12285	molybdopterin molybdotransferase MoeA CDS	Expression Level	2392087	2393346	1260	reverse	3.87	0.000135169	3570.26	3.87	1.02368	0.251157	4.58454e-05	4.07586	74.55	77.53	78.66	76.44	115.52	106.09	76.9133	99.35	1.29171
SAUSA300_RS10890	hypothetical protein CDS	Expression Level	2138920	2139132	213	reverse	2.14	0.00723701	50.1243	2.14	1.02037	0.34949	0.0035047	2.91961	7.55	6.92	4.66	7.34	8.78	8.51	6.37667	8.21	1.28751
SAUSA300_RS13660	D-lactate dehydrogenase CDS	Expression Level	2659420	2660412	993	forward	4.15	7.00595e-05	42704.9	4.15	1.0192	0.24059	2.27284e-05	4.23625	1296.97	1004.68	1220.88	1658.12	1335.66	1495.45	1174.18	1496.41	1.27443
SAUSA300_RS03300	mnhF2 CDS	Expression Level	687255	687557	303	forward	2.04	0.00903469	555.159	2.04	1.01727	0.35816	0.00450766	2.84026	45.23	63.71	39.33	65.87	89.12	40.49	49.4233	65.16	1.31841
SAUSA300_RS12360	urease subunit beta CDS	Expression Level	2405779	2406189	411	forward	2.53	0.00295637	206.256	2.53	1.0142	0.315627	0.0013123	3.21328	15.22	14.57	11.23	12.21	21.03	19.4	13.6733	17.5467	1.28328
SAUSA300_RS08315	helix-turn-helix transcriptional regulator CDS	Expression Level	1675315	1675938	624	reverse	3.25	0.000559781	3846.78	3.25	1.01225	0.27371	0.00021707	3.69827	179.43	144.36	181.88	165.28	226.95	251.64	168.557	214.623	1.2733
SAUSA300_RS08010	lpdA CDS	Expression Level	1621355	1622776	1422	reverse	1.64	0.0228737	16441.7	1.64	1.0085	0.404629	0.0126876	2.49242	236.49	443.66	253.99	267.74	616.87	348.69	311.38	411.1	1.32025
SAUSA300_RS03305	mnhG2 CDS	Expression Level	687532	687969	438	forward	2.07	0.00847382	1125.96	2.07	1.007	0.351823	0.00420663	2.86224	62.49	91.08	55.55	84.14	128.22	61.34	69.7067	91.2333	1.30882
SAUSA300_RS07325	nth CDS	Expression Level	1508025	1508684	660	reverse	1.9	0.0124939	5344.1	1.9	1.00269	0.368204	0.00646577	2.72318	175.77	309.86	172.14	227.44	400.73	231.52	219.257	286.563	1.30698
SAUSA300_RS03345	tagH CDS	Expression Level	696669	697463	795	reverse	5.22	6.03954e-06	20378.6	5.22	1.00137	0.208418	1.55025e-06	4.80465	706.74	674.58	732.97	993.59	877.98	803.54	704.763	891.703	1.26525
SAUSA300_RS04100	eno CDS	Expression Level	848219	849523	1305	forward	1.71	0.0194356	272395	1.71	1.00124	0.391611	0.0105661	2.55673	4661.67	8172.32	4109.86	5447.59	10724.8	6026.87	5647.95	7399.75	1.31017
SAUSA300_RS01655	PTS sugar transporter subunit IIC CDS	Expression Level	360474	361505	1032	forward	2.71	0.001966	5681.71	2.71	0.998295	0.29905	0.000843173	3.33822	151.94	131.06	170.76	182.87	151.7	234.15	151.253	189.573	1.25335
SAUSA300_RS10675	transcriptional activator RinB CDS	Expression Level	2110992	2111141	150	reverse	1.52	0.0304549	31.8557	1.52	0.997913	0.419594	0.0173935	2.37828	6.4	6.81	3.99	5.5	7.64	8.96	5.73333	7.36667	1.28488
SAUSA300_RS00300	hypothetical protein CDS	Expression Level	66632	66982	351	reverse	1.07	0.0844606	51.1704	1.07	0.995782	0.518486	0.0547877	1.92056	5.03	4.83	2.08	3.22	9.18	3.3	3.98	5.23333	1.31491
SAUSA300_RS03285	mnhC2 CDS	Expression Level	684945	685289	345	forward	1.37	0.0426163	655.555	1.37	0.986684	0.44092	0.0252352	2.23778	36.82	81.39	36.15	55.46	100.55	46.26	51.4533	67.4233	1.31038
SAUSA300_RS02165	superantigen-like protein SSL10 CDS	Expression Level	456549	457232	684	forward	1.96	0.0109063	202.663	1.96	0.984769	0.355217	0.00556619	2.7723	8.54	6.15	9.82	12.32	7.14	11.11	8.17	10.19	1.24725
SAUSA300_RS00825	cap8E CDS	Expression Level	178132	179160	1029	forward	4.6	2.48374e-05	410.789	4.6	0.979336	0.218391	7.31452e-06	4.48432	12.69	10.16	10.5	13.11	15.46	12.97	11.1167	13.8467	1.24558
SAUSA300_RS10630	hypothetical protein CDS	Expression Level	2104288	2104572	285	reverse	2.03	0.00926788	78.7469	2.03	0.978362	0.345536	0.00463394	2.83144	6.12	9.84	6.71	7.7	11.69	9.43	7.55667	9.60667	1.27128
SAUSA300_RS04925	YjcG family protein CDS	Expression Level	1005222	1005731	510	forward	1.73	0.0185838	14630.6	1.73	0.977354	0.379615	0.0100358	2.57459	919.69	525.86	942.8	1038.17	659.81	1244.43	796.117	980.803	1.23198
SAUSA300_RS13155	membrane protein CDS	Expression Level	2557604	2558263	660	forward	3.49	0.000326785	5992.15	3.49	0.975963	0.253855	0.000120763	3.84457	235.92	289.84	228.55	283.05	311.66	344.82	251.437	313.177	1.24555
SAUSA300_RS06300	truB CDS	Expression Level	1279404	1280321	918	forward	2.83	0.00149212	6129.21	2.83	0.969016	0.283256	0.00062394	3.42099	158.34	229.84	166.57	246.22	268.33	182.7	184.917	232.417	1.25687
SAUSA300_RS09125	HAD family hydrolase CDS	Expression Level	1836476	1837606	1131	reverse	5.75	1.76733e-06	4349.57	5.75	0.96735	0.191113	4.1562e-07	5.06166	112.9	105.96	103.55	138.18	134.67	125.26	107.47	132.703	1.23479
SAUSA300_RS10655	hypothetical protein CDS	Expression Level	2109343	2109687	345	reverse	1.21	0.0623392	48.831	1.21	0.965299	0.46719	0.0388116	2.06618	3.92	5.8	1.86	4.03	6.17	4.58	3.86	4.92667	1.27634
SAUSA300_RS07320	hypothetical protein CDS	Expression Level	1507679	1508020	342	reverse	2.01	0.00977568	2844.18	2.01	0.960231	0.341471	0.00492278	2.81204	168.83	324.16	196.7	247.34	327.79	288.8	229.897	287.977	1.25264
SAUSA300_RS10640	Clp protease ClpP CDS	Expression Level	2105761	2106498	738	reverse	1.29	0.0511583	264.109	1.29	0.960139	0.445234	0.031046	2.15648	9.43	14.25	5.9	7.09	17.81	12.62	9.86	12.5067	1.26842
SAUSA300_RS00225	putative DNA binding domain-containing protein CDS	Expression Level	53118	54608	1491	forward	3.01	0.000986764	5366.63	3.01	0.958756	0.270825	0.000399925	3.54013	83.79	124.4	92.39	119.76	127.56	124.75	100.193	124.023	1.23784
SAUSA300_RS06885	tryptophan synthase subunit alpha CDS	Expression Level	1395996	1396724	729	forward	2.01	0.00970973	425.704	2.01	0.953419	0.338704	0.00487916	2.81491	16.51	16.33	16.05	29.02	16.12	15.12	16.2967	20.0867	1.23256
SAUSA300_RS09470	pckA CDS	Expression Level	1915442	1917034	1593	forward	1.28	0.0528878	4858.15	1.28	0.951759	0.444469	0.0322468	2.14134	87.78	92.66	73.88	78.25	195.66	52.43	84.7733	108.78	1.28319
SAUSA300_RS13680	srtA CDS	Expression Level	2663314	2663934	621	reverse	3.85	0.00014135	7920.57	3.85	0.95168	0.234175	4.8245e-05	4.06397	331.87	401.44	339.28	476.03	421.54	416.61	357.53	438.06	1.22524
SAUSA300_RS05630	uvrC CDS	Expression Level	1142688	1144469	1782	forward	1.91	0.0123288	5227.59	1.91	0.949997	0.348265	0.0063759	2.7278	58.02	117.07	69.16	90.6	111.95	101.27	81.4167	101.273	1.24389
SAUSA300_RS03315	metal ABC transporter substrate-binding protein CDS	Expression Level	691511	692440	930	reverse	2.52	0.00305486	34287.4	2.52	0.949899	0.296636	0.00136366	3.20223	1446.32	847.34	830.33	1330.43	1231.31	1238.9	1041.33	1266.88	1.2166
SAUSA300_RS00105	response regulator transcription factor CDS	Expression Level	24952	25653	702	forward	3.97	0.00010625	14920.2	3.97	0.945516	0.228624	3.53912e-05	4.13568	530.47	665.58	596.1	743.15	728.3	716.1	597.383	729.183	1.22063
SAUSA300_RS02940	GTP cyclohydrolase FolE2 CDS	Expression Level	625847	626725	879	reverse	2.49	0.00325232	12384.2	2.49	0.94281	0.296267	0.0014611	3.1823	421.84	399.64	369.13	364.89	703.52	404.84	396.87	491.083	1.23739
SAUSA300_RS05275	hypothetical protein CDS	Expression Level	1074605	1075900	1296	forward	2.7	0.0019993	58354.7	2.7	0.939749	0.281946	0.000858883	3.33309	1439.71	1031.69	1353.13	1949.83	1499.88	1195.92	1274.84	1548.54	1.21469
SAUSA300_RS12265	mobA CDS	Expression Level	2390300	2390899	600	reverse	5.13	7.40094e-06	3585.89	5.13	0.934006	0.196312	1.95736e-06	4.75778	182.17	158.39	168.71	189.92	238.85	187.93	169.757	205.567	1.21095
SAUSA300_RS03965	secA CDS	Expression Level	817415	819946	2532	forward	2.12	0.00762865	57956	2.12	0.931722	0.321216	0.00372435	2.90061	551.91	843.15	535.53	602.08	985.83	780.97	643.53	789.627	1.22702
SAUSA300_RS10710	hypothetical protein CDS	Expression Level	2112993	2113364	372	reverse	0.38	0.421508	2.06839	0.38	0.931161	0.990952	0.34739	0.939664	0.21	0.08	0.16	0.12	0.22	0.21	0.15	0.183333	1.22222
SAUSA300_RS12975	SRPBCC domain-containing protein CDS	Expression Level	2527584	2528051	468	reverse	2.28	0.00524237	1024.14	2.28	0.926711	0.306212	0.00247504	3.02638	74.9	48.74	63.35	86.22	57.81	78.82	62.33	74.2833	1.19177
SAUSA300_RS00060	AzlD domain-containing protein CDS	Expression Level	15441	15770	330	forward	2.15	0.00701306	506.092	2.15	0.92555	0.315879	0.00338872	2.93008	41.11	55.27	33.46	61.14	57	40.12	43.28	52.7533	1.21888
SAUSA300_RS01890	cyclase family protein CDS	Expression Level	407273	408025	753	reverse	3.47	0.000342066	1812.46	3.47	0.925308	0.241458	0.000127022	3.83216	70.53	60.81	74.23	93.27	73.35	79.31	68.5233	81.9767	1.19633
SAUSA300_RS04455	hypothetical protein CDS	Expression Level	906490	906588	99	forward	1.81	0.0154101	71.7685	1.81	0.922803	0.349113	0.00821067	2.64328	25.94	18.44	17.41	25.45	32.82	17.05	20.5967	25.1067	1.21897
SAUSA300_RS10750	recombinase RecT CDS	Expression Level	2116730	2117650	921	reverse	1.57	0.0270022	276.476	1.57	0.919859	0.379027	0.0152285	2.4269	6.81	12.32	6.17	8.02	11.18	11.59	8.43333	10.2633	1.217
SAUSA300_RS03295	mnhE2 CDS	Expression Level	686776	687258	483	forward	1.37	0.0422954	760.523	1.37	0.917921	0.409323	0.0249268	2.24254	37.3	64.25	31.18	57.82	74.5	32.13	44.2433	54.8167	1.23898
SAUSA300_RS03980	hypothetical protein CDS	Expression Level	821525	821632	108	forward	0.98	0.104603	69.5197	0.98	0.917627	0.506211	0.0698725	1.81274	16.7	28.12	9.2	21.72	33.88	12.16	18.0067	22.5867	1.25435
SAUSA300_RS10965	sucrose-6-phosphate hydrolase CDS	Expression Level	2151023	2152507	1485	reverse	2.07	0.00849036	14990.6	2.07	0.917609	0.320686	0.00421787	2.86139	231.95	360.17	264.97	271.84	473.57	301.36	285.697	348.923	1.22131
SAUSA300_RS04690	addB CDS	Expression Level	948508	951984	3477	forward	2.78	0.0016611	14499.9	2.78	0.914225	0.269752	0.000701131	3.38914	111.76	117.06	128.21	124.04	128.92	170.6	119.01	141.187	1.18634
SAUSA300_RS01820	GNAT family N-acetyltransferase CDS	Expression Level	395211	395756	546	forward	2.86	0.00137046	749.001	2.86	0.914159	0.265324	0.000570125	3.44544	41.29	39.42	36.86	43.51	40.9	54.85	39.19	46.42	1.18449
SAUSA300_RS13300	type II toxin-antitoxin system Phd/YefM family antitoxin CDS	Expression Level	2587196	2587453	258	reverse	1.07	0.0847403	2052.45	1.07	0.912481	0.475587	0.0550297	1.91864	261.1	153.33	264.08	345.54	113.23	341.2	226.17	266.657	1.17901
SAUSA300_RS05485	YlbF family regulator CDS	Expression Level	1116655	1117089	435	forward	2.56	0.00276201	2545.37	2.56	0.91018	0.281409	0.00121912	3.23437	139.09	194.94	165.86	192.41	179.29	222.92	166.63	198.207	1.1895
SAUSA300_RS10610	hypothetical protein CDS	Expression Level	2102866	2103270	405	reverse	0.82	0.152994	107.972	0.82	0.906747	0.56266	0.107063	1.61153	4.99	14.21	2.96	6.6	9.13	11.46	7.38667	9.06333	1.22699
SAUSA300_RS00170	beta-lactam sensor/signal transducer MecR1 CDS	Expression Level	41233	42219	987	forward	4.64	2.31369e-05	19915.8	4.64	0.900352	0.200046	6.77237e-06	4.50072	616.81	579.21	548.23	740.06	690.17	626.29	581.417	685.507	1.17903
SAUSA300_RS10665	hypothetical protein CDS	Expression Level	2110348	2110764	417	reverse	2.76	0.00174875	170.729	2.76	0.900276	0.266876	0.000742499	3.37339	11.28	11.66	12.29	11.46	14.83	15.33	11.7433	13.8733	1.18138
SAUSA300_RS12740	transposase CDS	Expression Level	<2478424	2478926	>503	forward	1.13	0.0742737	87.7227	1.13	0.894438	0.451248	0.047463	1.98215	7.64	3.25	4.18	8.89	4.34	4.54	5.02333	5.92333	1.17916
SAUSA300_RS00275	GNAT family N-acetyltransferase CDS	Expression Level	63100	63597	498	reverse	1.17	0.0675737	2762.76	1.17	0.89047	0.438766	0.0424087	2.02949	205.58	89.67	185.47	245	107.68	205.64	160.24	186.107	1.16142
SAUSA300_RS09180	acetoin utilization protein AcuC CDS	Expression Level	1851837	1853006	1170	forward	2.62	0.00240142	1685.95	2.62	0.889582	0.271339	0.00104365	3.27849	39.4	47.98	37.14	43.06	64.43	40.63	41.5067	49.3733	1.18953
SAUSA300_RS11710	lmrS CDS	Expression Level	2299243	2300685	1443	reverse	2.62	0.00238408	5750.3	2.62	0.888946	0.270957	0.00103526	3.28076	128.31	94.6	123.56	164.59	117.97	121.49	115.49	134.683	1.16619
SAUSA300_RS10725	RusA family crossover junction endodeoxyribonuclease CDS	Expression Level	2114000	2114404	405	reverse	0.61	0.245986	13.8737	0.61	0.883837	0.666079	0.184533	1.32693	0.58	1.55	0.72	0.32	1.72	1.47	0.95	1.17	1.23158
SAUSA300_RS15500	hypothetical protein CDS	Expression Level	2119604	2119867	264	reverse	0.83	0.147111	48.3492	0.83	0.880805	0.539384	0.102473	1.63298	3.12	9.29	3.1	4.11	9.26	5.57	5.17	6.31333	1.22115
SAUSA300_RS13565	GTP pyrophosphokinase family protein CDS	Expression Level	2641085	2641777	693	reverse	2.02	0.00964603	8408.01	2.02	0.878906	0.311948	0.00484025	2.81748	301.81	396.52	352.88	368.28	336.93	513.48	350.403	406.23	1.15932
SAUSA300_RS06880	trpB CDS	Expression Level	1394789	1396003	1215	forward	1.93	0.0116583	161.392	1.93	0.878587	0.319717	0.00599581	2.74801	4.23	4.34	2.95	5.22	5.18	3.18	3.84	4.52667	1.17882
SAUSA300_RS13590	hypothetical protein CDS	Expression Level	2647308	2647406	99	reverse	2.9	0.00126112	485.213	2.9	0.878422	0.253084	0.000518781	3.47087	124.17	149.42	151.95	156.19	159.27	179.51	141.847	164.99	1.16316
SAUSA300_RS01285	PTS sugar transporter subunit IIB CDS	Expression Level	289936	290214	279	forward	0.88	0.132364	18.1167	0.88	0.876636	0.518703	0.091018	1.69005	1.19	1.99	2.15	3.27	1.42	1.9	1.77667	2.19667	1.2364
SAUSA300_RS00580	L-lactate permease CDS	Expression Level	126246	127838	1593	forward	1.92	0.0120297	12760	1.92	0.876632	0.320313	0.00620402	2.7368	196.84	309.78	186.04	318.52	269.56	226.13	230.887	271.403	1.17548
SAUSA300_RS14345	amidase domain-containing protein CDS	Expression Level	2795707	2797566	1860	forward	5.02	9.61434e-06	25636.8	5.02	0.875405	0.186244	2.59773e-06	4.70031	415.6	392.86	396.9	437.71	496.5	462.21	401.787	465.473	1.15851
SAUSA300_RS05425	DUF5325 family protein CDS	Expression Level	1103494	1103685	192	reverse	0.88	0.133349	2870.92	0.88	0.873189	0.517973	0.0918383	1.68578	369.85	396.4	521.22	612.16	164.38	707.28	429.157	494.607	1.15251
SAUSA300_RS05400	DUF4064 domain-containing protein CDS	Expression Level	1098403	1099422	1020	forward	2.66	0.0022102	42394.5	2.66	0.873106	0.264301	0.000955017	3.30345	1270.25	1196.04	1164.56	1762.8	1224.66	1212.34	1210.28	1399.93	1.1567
SAUSA300_RS03290	mnhD2 CDS	Expression Level	685279	686775	1497	forward	0.95	0.111933	3177.78	0.95	0.87246	0.490512	0.0752937	1.77867	38.95	102.65	39.45	65.27	113.2	42.55	60.35	73.6733	1.22077
SAUSA300_RS13420	hypothetical protein CDS	Expression Level	2608505	2608690	186	forward	1.62	0.0241658	1175.86	1.62	0.872089	0.352929	0.0134734	2.471	191.63	233.88	122.96	261.89	172.33	203.28	182.823	212.5	1.16232
SAUSA300_RS11855	lacD CDS	Expression Level	2329852	2330832	981	reverse	1.36	0.0435504	53.7498	1.36	0.871562	0.391278	0.0259154	2.22748	1.02	2.2	1.46	1.93	1.95	1.67	1.56	1.85	1.1859
SAUSA300_RS13890	NAD(P)/FAD-dependent oxidoreductase CDS	Expression Level	2705692	2707185	1494	reverse	0.67	0.214778	18043.5	0.67	0.870741	0.615001	0.156823	1.41584	129.61	742.88	139.17	426.87	487.16	331.48	337.22	415.17	1.23115
SAUSA300_RS03080	FAD-containing oxidoreductase CDS	Expression Level	650258	651580	1323	reverse	2.27	0.00539659	1225.27	2.27	0.870378	0.288478	0.00255171	3.01714	27.22	27.99	25.58	39.77	25.05	28.47	26.93	31.0967	1.15472
SAUSA300_RS15465	transposase CDS	Expression Level	<2070885	2071093	>209	reverse	1.11	0.0780571	788.04	1.11	0.869765	0.443967	0.0501038	1.95908	86.68	166.78	70.51	146.62	171.2	71.5	107.99	129.773	1.20172
SAUSA300_RS11550	SDR family oxidoreductase CDS	Expression Level	2261267	2261932	666	reverse	0.75	0.179276	8709.51	0.75	0.86938	0.57151	0.12821	1.5212	155.55	762.36	184.65	433.76	420.16	476.33	367.52	443.417	1.20651
SAUSA300_RS04870	CYTH domain-containing protein CDS	Expression Level	993175	993768	594	reverse	2.38	0.0042162	3940.7	2.38	0.866156	0.279566	0.00194687	3.09822	212.43	182.41	186.87	218.49	180.04	265.77	193.903	221.433	1.14198
SAUSA300_RS14470	icaC CDS	Expression Level	2828974	2830026	1053	forward	2.16	0.00694184	537.85	2.16	0.865909	0.295158	0.00334935	2.93371	15.77	14.62	14.29	20.75	12.96	17.55	14.8933	17.0867	1.14727
SAUSA300_RS00025	recF CDS	Expression Level	3939	5051	1113	forward	2.64	0.00226621	19945.3	2.64	0.865131	0.2625	0.000981646	3.29573	465.37	612.02	487.54	587.77	752.9	487.41	521.643	609.36	1.16815
SAUSA300_RS04295	thioredoxin family protein CDS	Expression Level	878755	879051	297	forward	1.34	0.0460767	2456.33	1.34	0.861386	0.390894	0.0275505	2.20363	206.75	288.12	224.19	347.04	159.82	317.61	239.687	274.823	1.14659
SAUSA300_RS08925	polA CDS	Expression Level	1790626	1793256	2631	reverse	2.39	0.0041014	20351	2.39	0.858947	0.276387	0.00188506	3.10777	211.46	252.5	213.92	193.65	325.05	266.43	225.96	261.71	1.15821
SAUSA300_RS14195	assimilatory sulfite reductase (NADPH) flavoprotein subunit CDS	Expression Level	2762013	2763893	1881	reverse	2.09	0.00807318	3041.44	2.09	0.856582	0.297489	0.00398465	2.87937	43.86	45	53.16	51.31	43.56	66.59	47.34	53.82	1.13688
SAUSA300_RS01845	twin-arginine translocase TatA/TatE family subunit CDS	Expression Level	400607	400831	225	reverse	0.9	0.127206	1812.12	0.9	0.855386	0.499687	0.0869253	1.71184	158.15	389.4	144.88	189.57	462.33	185.06	230.81	278.987	1.20873
SAUSA300_RS00740	deoB CDS	Expression Level	159914	161092	1179	forward	1.91	0.0123288	26734.9	1.91	0.852497	0.312505	0.00637298	2.72795	513.79	888.59	579.1	690.4	817.95	779.93	660.493	762.76	1.15483
SAUSA300_RS15095	hypothetical protein CDS	Expression Level	482537	482953	417	reverse	2.43	0.00373794	1720.55	2.43	0.848172	0.270364	0.00170599	3.13715	146.17	104.95	114.39	161.29	117.79	134.26	121.837	137.78	1.13086
SAUSA300_RS13760	LysR family transcriptional regulator CDS	Expression Level	2677719	2678597	879	reverse	2.38	0.00415621	5575.84	2.38	0.846562	0.272807	0.00191471	3.10315	170.76	230.62	156.75	234.67	219.69	185.32	186.043	213.227	1.14611
SAUSA300_RS12180	GNAT family N-acetyltransferase CDS	Expression Level	2376060	2376947	888	forward	2.77	0.00169928	8580.42	2.77	0.84483	0.249774	0.000718613	3.38238	297.04	269.79	288.88	310.4	282.99	371.15	285.237	321.513	1.12718
SAUSA300_RS04290	toprim domain-containing protein CDS	Expression Level	878376	878762	387	forward	1.32	0.047828	3155.25	1.32	0.84434	0.386094	0.0287515	2.18688	214.5	250.09	251.68	315.04	152.7	339.63	238.757	269.123	1.12719
SAUSA300_RS10720	hypothetical protein CDS	Expression Level	2113619	2113987	369	reverse	0.95	0.111542	37.4737	0.95	0.84406	0.474044	0.0749857	1.78055	3.29	3.13	2.53	1.53	5.55	3.3	2.98333	3.46	1.15978
SAUSA300_RS12595	LysR family transcriptional regulator CDS	Expression Level	2451427	2452311	885	forward	1.75	0.0177552	631.738	1.75	0.843949	0.325693	0.00956296	2.59124	21.89	23.56	17.53	21.69	35.02	16.39	20.9933	24.3667	1.16069
SAUSA300_RS05665	hypothetical protein CDS	Expression Level	1150299	1150466	168	forward	1.72	0.0191024	91.0841	1.72	0.842925	0.328765	0.01035	2.56391	19.37	12.69	16	18.87	14.79	20.47	16.02	18.0433	1.1263
SAUSA300_RS13885	crtQ CDS	Expression Level	2704559	2705686	1128	reverse	0.58	0.265149	9407.62	0.58	0.841349	0.658098	0.201089	1.27846	77.05	541.3	86.01	244.99	391.21	224.29	234.787	286.83	1.22166
SAUSA300_RS13765	sterile alpha motif-like domain-containing protein CDS	Expression Level	2678764	2678982	219	forward	0.91	0.123064	24068.8	0.91	0.84129	0.486265	0.0836112	1.73011	3747.97	1984.35	3963.89	4720.48	1543.91	4599.48	3232.07	3621.29	1.12042
SAUSA300_RS07515	DUF1672 domain-containing protein CDS	Expression Level	1542605	1543519	915	reverse	2.84	0.00146153	776.285	2.84	0.841158	0.245444	0.000610104	3.42708	22.76	26.17	26.07	32.45	26.32	26.31	25	28.36	1.1344
SAUSA300_RS00070	YybS family protein CDS	Expression Level	17392	18330	939	forward	3.54	0.000285121	19160.7	3.54	0.840607	0.216597	0.000104042	3.88097	629.3	559.16	624.11	767.69	645.87	632.24	604.19	681.933	1.12867
SAUSA300_RS09345	hypothetical protein CDS	Expression Level	1893566	1893685	120	reverse	0.51	0.309256	25.6585	0.51	0.84045	0.717742	0.241613	1.17096	12.91	2.92	2.92	6.15	14.33	1.95	6.25	7.47667	1.19627
SAUSA300_RS00260	hypothetical protein CDS	Expression Level	60443	60772	330	forward	2.46	0.00343671	588.536	2.46	0.839435	0.265213	0.00155008	3.16514	52.16	57.97	47.62	66.86	51.13	60.25	52.5833	59.4133	1.12989
SAUSA300_RS04370	hypothetical protein CDS	Expression Level	890448	890792	345	forward	1.46	0.0343649	224.205	1.46	0.837836	0.359528	0.0197862	2.33038	20.34	22.86	14.22	19.26	32.29	14.95	19.14	22.1667	1.15813
SAUSA300_RS10205	map CDS	Expression Level	2028565	2029323	759	reverse	2.52	0.00298703	6195.97	2.52	0.834863	0.260094	0.00132804	3.20985	253.45	197.74	276.01	221.35	341.88	261.21	242.4	274.813	1.13372
SAUSA300_RS03330	metal-dependent transcriptional regulator CDS	Expression Level	694132	694776	645	forward	2.92	0.00118983	4681.26	2.92	0.833667	0.239035	0.000487316	3.48763	243.11	185.87	218.55	212.73	308.96	212.28	215.843	244.657	1.13349
SAUSA300_RS12540	bile acid:sodium symporter family protein CDS	Expression Level	2438174	2439091	918	reverse	3.41	0.000390218	834.114	3.41	0.830528	0.218826	0.000147413	3.79539	25.84	29.46	25.52	30.99	33.61	26.77	26.94	30.4567	1.13054
SAUSA300_RS11610	BglG family transcription antiterminator CDS	Expression Level	2274254	2276386	2133	forward	0.68	0.207745	7952.57	0.68	0.830148	0.578017	0.150946	1.4362	48.43	222.63	49.07	137.38	150.68	92.43	106.71	126.83	1.18855
SAUSA300_RS07700	DUF1514 family protein CDS	Expression Level	1577822	1578022	201	reverse	2.14	0.00726448	126.766	2.14	0.830145	0.284472	0.0035206	2.9182	20.87	16.42	19.04	21.61	26.35	15.86	18.7767	21.2733	1.13297
SAUSA300_RS10755	AAA family ATPase CDS	Expression Level	2117652	2119595	1944	reverse	1.09	0.081733	342.702	1.09	0.824819	0.425789	0.0527263	1.93716	4.51	7.82	3.16	4.02	8.19	5.67	5.16333	5.96	1.15429
SAUSA300_RS10620	head-tail adaptor protein CDS	Expression Level	2103668	2104030	363	reverse	1.37	0.0429945	75.1733	1.37	0.820915	0.367564	0.0255232	2.23339	4.54	8.17	5.51	5.68	7.22	7.71	6.07333	6.87	1.13117
SAUSA300_RS15330	transposase CDS	Expression Level	1428876	>1429357	>482	reverse	0.68	0.210118	93.9233	0.68	0.815338	0.57031	0.15282	1.42964	10.49	1.76	5.27	5.05	5.21	9.08	5.84	6.44667	1.10388
SAUSA300_RS09030	hypothetical protein CDS	Expression Level	1820108	1820206	99	reverse	1.46	0.0346838	406.225	1.46	0.813795	0.349801	0.0199946	2.32645	144.96	100.89	122.45	126.79	97.35	179.99	122.767	134.71	1.09728
SAUSA300_RS03570	GNAT family N-acetyltransferase CDS	Expression Level	739285	739827	543	forward	1.85	0.0142047	3848.97	1.85	0.813642	0.304191	0.00747802	2.67477	178.72	223.8	230.61	309.32	220.03	179.39	211.043	236.247	1.11942
SAUSA300_RS04385	hypothetical protein CDS	Expression Level	892452	892943	492	forward	2.89	0.00129366	267.943	2.89	0.811438	0.234342	0.000534941	3.46262	16.22	16.74	15.85	20.13	18.73	15.54	16.27	18.1333	1.11453
SAUSA300_RS07995	2-oxo acid dehydrogenase subunit E2 CDS	Expression Level	1618077	1619351	1275	reverse	1.62	0.0238235	28417.9	1.62	0.809115	0.326649	0.0132485	2.47702	572.48	893.32	521.19	674.41	966.54	606.95	662.33	749.3	1.13131
SAUSA300_RS01300	hypothetical protein CDS	Expression Level	292775	292921	147	forward	0.52	0.300703	7.26997	0.52	0.808629	0.678186	0.233128	1.19234	2	1.19	0.99	2.66	1.21	0.96	1.39333	1.61	1.1555
SAUSA300_RS07930	proC CDS	Expression Level	1604835	1605650	816	forward	2.02	0.00948036	3839.21	2.02	0.807184	0.285858	0.00474695	2.82372	133.11	129.49	160.37	137.06	136.88	190.97	140.99	154.97	1.09916
SAUSA300_RS10695	dUTP pyrophosphatase CDS	Expression Level	2112006	2112539	534	reverse	1.33	0.0466744	67.8781	1.33	0.804712	0.36617	0.0279746	2.19764	3.23	4.59	3.53	2.85	4.91	4.92	3.78333	4.22667	1.11718
SAUSA300_RS01380	glucose PTS transporter subunit IIA CDS	Expression Level	310809	311600	792	forward	0.77	0.169853	145.737	0.77	0.803886	0.51808	0.120743	1.55166	6.81	3.08	6.55	6.75	2.52	8.72	5.48	5.99667	1.09428
SAUSA300_RS12845	sucrose-specific PTS transporter subunit IIBC CDS	Expression Level	2497831	2499273	1443	reverse	1.82	0.0152238	3924.6	1.82	0.803248	0.303233	0.0080744	2.64894	112.96	57.58	76.13	84.61	107.66	80.29	82.2233	90.8533	1.10496
SAUSA300_RS13585	DedA family protein CDS	Expression Level	2646688	2647299	612	forward	3.58	0.000260564	9249	3.58	0.802267	0.205511	9.47083e-05	3.90376	467.52	472.91	423.4	526.25	492.36	482.4	454.61	500.337	1.10058
SAUSA300_RS02265	hypothetical protein CDS	Expression Level	474413	474673	261	reverse	1.27	0.0541609	480.647	1.27	0.801733	0.376289	0.0331198	2.13063	49.13	60.76	54.95	60.24	38.29	81.92	54.9467	60.15	1.0947
SAUSA300_RS13485	hypothetical protein CDS	Expression Level	2620697	2621005	309	forward	1.88	0.0131535	784.836	1.88	0.801625	0.2965	0.00685881	2.70362	83.12	76.08	69.76	99.94	100.73	54.83	76.32	85.1667	1.11592
SAUSA300_RS01085	FMN-dependent NADH-azoreductase CDS	Expression Level	244365	244991	627	reverse	1.65	0.0224779	1663.88	1.65	0.797188	0.318877	0.0124199	2.49998	92.99	51.98	95.78	80.5	83.17	99.02	80.25	87.5633	1.09113
SAUSA300_RS02995	protein VraC CDS	Expression Level	635770	636135	366	forward	1.29	0.0511892	381.038	1.29	0.791864	0.367283	0.0310831	2.15601	30.27	36.39	27.06	32.34	52.93	20.33	31.24	35.2	1.12676
SAUSA300_RS10745	MBL fold metallo-hydrolase CDS	Expression Level	2116032	2116649	618	reverse	1.01	0.0969434	117.28	1.01	0.784222	0.423395	0.0639937	1.85222	5.33	7.68	4.06	3.58	9.15	6.32	5.69	6.35	1.11599
SAUSA300_RS10125	YfhH family protein CDS	Expression Level	2016041	2016355	315	reverse	1.81	0.0154101	1610.41	1.81	0.782834	0.296165	0.00821175	2.64324	146.26	155.95	161.91	119.55	234.63	157.74	154.707	170.64	1.10299
SAUSA300_RS04405	DUF368 domain-containing protein CDS	Expression Level	896590	897441	852	reverse	0.7	0.200355	13128.8	0.7	0.780759	0.535716	0.145003	1.45741	310.97	803.9	252.23	480.07	847.41	248.91	455.7	525.463	1.15309
SAUSA300_RS04815	ABC transporter ATP-binding protein CDS	Expression Level	981827	982813	987	forward	1.37	0.0428633	97.8314	1.37	0.778924	0.348469	0.0253993	2.23527	3.28	3.54	2.12	4	3.43	2.44	2.98	3.29	1.10403
SAUSA300_RS07105	2-oxoglutarate dehydrogenase E1 component CDS	Expression Level	1437176	1439974	2799	reverse	2.3	0.00496295	36357.5	2.3	0.777033	0.255264	0.00233425	3.04404	369.44	413.81	399.39	370.53	571.8	356.17	394.213	432.833	1.09797
SAUSA300_RS06715	hypothetical protein CDS	Expression Level	1355795	1356028	234	forward	1.54	0.0286885	116.483	1.54	0.776684	0.32334	0.0163026	2.40207	14.91	15.1	15.1	19.68	12.13	17.1	15.0367	16.3033	1.08424
SAUSA300_RS05800	YjjG family noncanonical pyrimidine nucleotidase CDS	Expression Level	1168847	1169542	696	forward	2.1	0.00786853	4335.59	2.1	0.77284	0.267506	0.00386396	2.88906	184.96	197.22	186.13	188.84	177.98	243.39	189.437	203.403	1.07373
SAUSA300_RS10415	lactonase family protein CDS	Expression Level	2069168	2070196	1029	reverse	1.73	0.0187574	7245.32	1.73	0.772484	0.300443	0.0101362	2.57115	199.07	239.69	202.14	200.84	198.15	290.04	213.633	229.677	1.0751
SAUSA300_RS06840	Y-family DNA polymerase CDS	Expression Level	1386229	1387491	1263	forward	1.97	0.0108029	556.809	1.97	0.768588	0.276861	0.00550186	2.77608	12.7	14.98	12.58	11.28	18.94	13.64	13.42	14.62	1.08942
SAUSA300_RS10235	hypothetical protein CDS	Expression Level	2031828	2031938	111	reverse	0.88	0.132225	67.3352	0.88	0.767296	0.453741	0.0908282	1.69104	22.96	11.31	20.92	26.41	11.31	21.4	18.3967	19.7067	1.07121
SAUSA300_RS08915	dephospho-CoA kinase CDS	Expression Level	1789099	1789722	624	reverse	1.67	0.0214047	1760.85	1.67	0.767259	0.304549	0.011758	2.51932	72.08	88.88	96.45	68.98	96.57	111.92	85.8033	92.49	1.07793
SAUSA300_RS15495	Ig-like domain-containing protein CDS	Expression Level	2101952	2102191	240	reverse	0.69	0.206267	82.0787	0.69	0.766556	0.532047	0.14965	1.44077	7.68	17.04	5.9	5.25	16.5	12.44	10.2067	11.3967	1.11659
SAUSA300_RS12745	ABC transporter ATP-binding protein CDS	Expression Level	2479034	2479699	666	reverse	1.81	0.0153961	149.445	1.81	0.765456	0.289488	0.00818916	2.64417	5.95	8.27	6.18	7.99	7.38	6.74	6.8	7.37	1.08382
SAUSA300_RS08655	N-acetylmuramoyl-L-alanine amidase CDS	Expression Level	1739610	1740485	876	reverse	2.5	0.00318209	12142.9	2.5	0.765334	0.239961	0.00142562	3.18941	508.33	338.24	430.13	449.27	452.27	462.06	425.567	454.533	1.06807
SAUSA300_RS06365	CinA family nicotinamide mononucleotide deamidase-related protein CDS	Expression Level	1294877	1296028	1152	forward	2	0.0100079	5920.46	2	0.762647	0.272138	0.00507192	2.80243	139.49	192.75	137.18	145.46	196.29	166.4	156.473	169.383	1.08251
SAUSA300_RS02425	YbaB/EbfC family nucleoid-associated protein CDS	Expression Level	511117	511434	318	forward	0.91	0.122721	7422.3	0.91	0.761328	0.43959	0.0832905	1.7319	845.81	492.54	801.99	777.86	393.61	1084.54	713.447	752.003	1.05404
SAUSA300_RS12010	energy-coupling factor transporter ATPase CDS	Expression Level	2356091	2356900	810	reverse	2.18	0.00658717	3655.31	2.18	0.761232	0.257908	0.00316175	2.95156	130.51	152.59	130.4	140.22	192.67	116.3	137.833	149.73	1.08631
SAUSA300_RS09500	menE CDS	Expression Level	1920580	1922058	1479	reverse	2.53	0.0029528	4412.13	2.53	0.758283	0.235942	0.00130966	3.21385	98.05	86.09	90.64	80.19	124.2	91.19	91.5933	98.5267	1.0757
SAUSA300_RS14640	IS30 family transposase CDS	Expression Level	<2862384	2862884	>501	forward	1.2	0.0626588	1193.91	1.2	0.757798	0.367263	0.0390778	2.06337	86.76	53.46	79.23	65.98	58.09	107.29	73.15	77.12	1.05427
SAUSA300_RS12865	DUF4889 domain-containing protein CDS	Expression Level	2504190	2504546	357	forward	0.94	0.113698	8408.31	0.94	0.755354	0.426684	0.0766793	1.77029	1039.92	469.25	665.12	1195.12	588.12	534.59	724.763	772.61	1.06602
SAUSA300_RS03320	metal ABC transporter permease CDS	Expression Level	692437	693273	837	reverse	1.57	0.0270642	24660.8	1.57	0.754519	0.311035	0.0152732	2.42584	1297.29	693.23	738.94	860.73	1143.09	909.12	909.82	970.98	1.06722
SAUSA300_RS10885	terminase small subunit CDS	Expression Level	2138333	2138923	591	reverse	0.78	0.164373	95.1705	0.78	0.753088	0.479393	0.116201	1.57092	2.65	8.23	3.56	6.54	4.74	4.6	4.81333	5.29333	1.09972
SAUSA300_RS10760	DUF1108 family protein CDS	Expression Level	2119876	2120136	261	reverse	0.73	0.187945	56.7157	0.73	0.752674	0.503677	0.135082	1.49436	4.73	11.53	3.25	6.07	8	7.31	6.50333	7.12667	1.09585
SAUSA300_RS05625	hypothetical protein CDS	Expression Level	1142427	1142522	96	reverse	1.65	0.0223997	197.988	1.65	0.751964	0.300584	0.0123607	2.50168	71.48	48.98	70.59	51.13	83.33	69.03	63.6833	67.83	1.06511
SAUSA300_RS02625	ftsH CDS	Expression Level	547464	549557	2094	forward	3.06	0.000872508	85678.8	3.06	0.751097	0.210164	0.000351747	3.57387	1284.49	1282.91	1209.73	1164.97	1474.06	1380.64	1259.04	1339.89	1.06421
SAUSA300_RS14200	hypothetical protein CDS	Expression Level	2764088	2764180	93	forward	1.11	0.0772858	95.5991	1.11	0.750846	0.382298	0.0495259	1.96404	29.94	22.61	41.77	41.1	24.37	34.96	31.44	33.4767	1.06478
SAUSA300_RS05085	menD CDS	Expression Level	1034396	1036069	1674	forward	1.27	0.0535797	9947.83	1.27	0.748972	0.350775	0.0327453	2.13519	166.51	255.18	121.97	177.55	244.72	166.94	181.22	196.403	1.08378
SAUSA300_RS09025	Xaa-Pro peptidase family protein CDS	Expression Level	1818959	1820014	1056	forward	1.72	0.0188636	6061.27	1.72	0.747918	0.291162	0.0102071	2.56873	156.81	176.39	195.65	156.59	170.67	231.79	176.283	186.35	1.05711
SAUSA300_RS01270	hypothetical protein CDS	Expression Level	287136	287234	99	forward	0.22	0.596894	1.2408	0.22	0.738338	1.15856	0.523936	0.63729	0.79	0	0.3	0.44	0.55	0.32	0.363333	0.436667	1.20183
SAUSA300_RS03325	metal ABC transporter ATP-binding protein CDS	Expression Level	693267	694010	744	reverse	1.74	0.0180843	37741.5	1.74	0.735094	0.284403	0.00974665	2.58469	2101.51	1434.51	1194.06	1544.85	1956.75	1489.45	1576.69	1663.68	1.05517
SAUSA300_RS15900	lacA CDS	Expression Level	2332312	2332740	429	reverse	0.59	0.259446	12.926	0.59	0.733337	0.567173	0.196022	1.29297	0.96	1.19	0.51	0.61	1.02	1.31	0.886667	0.98	1.10526
SAUSA300_RS13295	Txe/YoeB family addiction module toxin CDS	Expression Level	2586930	2587196	267	reverse	0.65	0.22396	3202.78	0.65	0.731988	0.527458	0.165208	1.38777	417.66	259.4	431.31	508.12	123.42	517.5	369.457	383.013	1.03669
SAUSA300_RS02145	superantigen-like protein SSL6 CDS	Expression Level	452252	452947	696	forward	0.53	0.297989	27.6045	0.53	0.731537	0.609904	0.230361	1.19943	1.63	1.43	0.55	2.25	0.55	1.08	1.20333	1.29333	1.07479
SAUSA300_RS07430	HU family DNA-binding protein CDS	Expression Level	1528982	1529254	273	reverse	0.67	0.21162	135363	0.67	0.727681	0.510752	0.154237	1.42473	20040.8	6724.56	19432.5	16501.3	8205.9	22891.2	15399.3	15866.1	1.03032
SAUSA300_RS00805	capA CDS	Expression Level	174161	174829	669	forward	1.88	0.0131887	432.651	1.88	0.726741	0.268959	0.00689131	2.70205	20.98	19.75	19.47	25	17.37	20.4	20.0667	20.9233	1.04269
SAUSA300_RS12300	ThiF family adenylyltransferase CDS	Expression Level	2394442	2395446	1005	reverse	2.38	0.00415621	4817.77	2.38	0.726081	0.233965	0.00191323	3.10338	136.54	164.26	145.34	140.74	160.38	165.65	148.713	155.59	1.04624
SAUSA300_RS06635	hypothetical protein CDS	Expression Level	1341188	1341763	576	forward	3.02	0.000952083	3442.15	3.02	0.72512	0.204257	0.000385189	3.55003	196.46	180.61	181.45	213.4	192.11	176.98	186.173	194.163	1.04292
SAUSA300_RS14060	panB CDS	Expression Level	2734899	2735717	819	reverse	1.59	0.0254669	2348.94	1.59	0.724485	0.295749	0.0142989	2.44966	90.15	74.76	102.93	73.5	89.81	114.78	89.28	92.6967	1.03827
SAUSA300_RS06305	ribF CDS	Expression Level	1280336	1281307	972	forward	1.49	0.0323683	10385.3	1.49	0.723949	0.307586	0.0185904	2.35364	295.45	401.29	295.14	275.76	484.43	295.53	330.627	351.907	1.06436
SAUSA300_RS06950	phosphate ABC transporter ATP-binding protein PstB CDS	Expression Level	1408405	1409256	852	reverse	0.41	0.387904	935.555	0.41	0.723308	0.720661	0.315536	1.00367	8.95	77.43	10.99	26.31	23.43	56.67	32.4567	35.47	1.09284
SAUSA300_RS13010	fmhA CDS	Expression Level	2532104	2533354	1251	forward	1.16	0.0693211	1149.26	1.16	0.721483	0.357967	0.0438522	2.0155	28.84	25.07	31.76	34.37	18.35	35.58	28.5567	29.4333	1.0307
SAUSA300_RS08175	gcvT CDS	Expression Level	1651614	1652705	1092	reverse	1.51	0.031095	4309.14	1.51	0.72135	0.304379	0.0177924	2.36991	128.84	126.03	113.42	84.98	170.43	132.23	122.763	129.213	1.05254
SAUSA300_RS13670	ATP-binding cassette domain-containing protein CDS	Expression Level	2661782	2662417	636	forward	1.64	0.0227721	277.194	1.64	0.718168	0.287906	0.012615	2.49446	17.42	13.34	10.1	14.17	15.91	12.48	13.62	14.1867	1.04161
SAUSA300_RS08180	shikimate kinase CDS	Expression Level	1652864	1653388	525	reverse	1.41	0.0387353	1244.15	1.41	0.718116	0.314736	0.0225102	2.28165	76.26	50.51	95.45	81.62	68.28	79.85	74.0733	76.5833	1.03389
SAUSA300_RS00360	IS110 family transposase CDS	Expression Level	78267	79445	1179	forward	2.11	0.00769064	3441.49	2.11	0.717501	0.247637	0.00376286	2.89739	84.64	90.09	98.26	106.14	82.44	94.18	90.9967	94.2533	1.03579
SAUSA300_RS04430	sufB CDS	Expression Level	901896	903293	1398	forward	1.96	0.0110283	33279.3	1.96	0.717015	0.258995	0.00563239	2.76845	803.72	549.03	884.41	724.16	860.74	738.45	745.72	774.45	1.03853
SAUSA300_RS07735	DUF1024 family protein CDS	Expression Level	1579819	1580067	249	reverse	0.2	0.625865	2.17926	0.2	0.71628	1.21263	0.554734	0.590681	0	0.41	0.18	0	0.93	0	0.196667	0.31	1.57627
SAUSA300_RS15895	lacB CDS	Expression Level	2331781	2332296	516	reverse	0.98	0.104918	32.482	0.98	0.714064	0.394317	0.0701581	1.81089	1.75	2.49	1.56	2.06	1.88	2.09	1.93333	2.01	1.03966
SAUSA300_RS08920	mutM CDS	Expression Level	1789738	1790610	873	reverse	1.41	0.0391047	4806.44	1.41	0.711353	0.312364	0.0227668	2.27732	167.6	185.92	161.63	117.42	242.21	180.49	171.717	180.04	1.04847
SAUSA300_RS08170	gcvPA CDS	Expression Level	1650248	1651594	1347	reverse	1.68	0.0207847	11138.2	1.68	0.708424	0.27994	0.0113858	2.53063	252.38	251.83	272.26	192.17	355.97	261.86	258.823	270	1.04318
SAUSA300_RS05965	NFACT family protein CDS	Expression Level	1204825	1206522	1698	reverse	1.36	0.0441357	12314.9	1.36	0.708185	0.318774	0.026311	2.22159	188.64	299.26	188.45	204.66	306.38	200.89	225.45	237.31	1.05261
SAUSA300_RS02430	recR CDS	Expression Level	511441	512037	597	forward	0.73	0.188183	8273.62	0.73	0.706323	0.472947	0.135319	1.49345	509.19	238.63	554.79	431.87	237.65	651.58	434.203	440.367	1.01419
SAUSA300_RS00735	deoC CDS	Expression Level	159224	159886	663	forward	1.31	0.048841	4752.98	1.31	0.706083	0.324342	0.0294826	2.17697	176.92	283.07	209.14	215.83	199.23	275.5	223.043	230.187	1.03203
SAUSA300_RS00540	helix-turn-helix domain-containing protein CDS	Expression Level	113554	115791	2238	forward	1.88	0.0131449	8003.79	1.88	0.705763	0.261	0.00684964	2.70407	102.53	134.18	98.5	115.28	110.33	120.32	111.737	115.31	1.03198
SAUSA300_RS09395	N-acetylglucosaminidase CDS	Expression Level	1903091	1903945	855	reverse	1.13	0.0736149	25320.5	1.13	0.704332	0.35462	0.0470157	1.98616	1208.66	695.29	893.25	1059.29	653.38	1126.71	932.4	946.46	1.01508
SAUSA300_RS12370	ureE CDS	Expression Level	2407914	2408366	453	forward	2.61	0.00246818	582.854	2.61	0.701977	0.214669	0.00107531	3.27004	39.38	42.36	39.43	39.98	42.46	42.06	40.39	41.5	1.02748
SAUSA300_RS08000	alpha-ketoacid dehydrogenase subunit beta CDS	Expression Level	1619364	1620347	984	reverse	1.06	0.0862395	12099.7	1.06	0.699989	0.366523	0.0561574	1.90981	316.8	529.79	301.53	294.68	567.81	346.87	382.707	403.12	1.05334
SAUSA300_RS10580	hypothetical protein CDS	Expression Level	2091496	2095281	3786	reverse	1.55	0.0284932	1081.88	1.55	0.697573	0.289965	0.0161407	2.40572	8.09	11.24	7.5	8.26	9.23	10.1	8.94333	9.19667	1.02833
SAUSA300_RS13015	amino acid ABC transporter ATP-binding protein CDS	Expression Level	2533451	2534182	732	reverse	1.77	0.0169213	44903.7	1.77	0.695572	0.266639	0.00908959	2.60867	2293.98	1571.19	1954.3	1837.93	1806.1	2256.69	1939.82	1966.91	1.01396
SAUSA300_RS01445	linear amide C-N hydrolase CDS	Expression Level	321025	322017	993	forward	2.14	0.00728848	663.149	2.14	0.694922	0.238255	0.00353744	2.91671	23.69	16.62	23.09	21.26	23.95	19.61	21.1333	21.6067	1.0224
SAUSA300_RS13380	AbgT family transporter CDS	Expression Level	2602984	2604522	1539	forward	1.69	0.0202104	4294.94	1.69	0.694461	0.273172	0.0110153	2.54221	91.54	95.49	76.49	99	109.69	64.07	87.84	90.92	1.03506
SAUSA300_RS07115	arlR CDS	Expression Level	1441610	1442269	660	reverse	1.36	0.0440448	6905.86	1.36	0.694216	0.312308	0.0262254	2.22286	284.25	382.19	317.68	429.57	358.43	231.21	328.04	339.737	1.03566
SAUSA300_RS02190	FKLRK protein CDS	Expression Level	461338	462846	1509	forward	0.87	0.136238	1318.21	0.87	0.69341	0.414394	0.0942662	1.67331	37.2	13.35	32.46	35.02	22.63	26.6	27.67	28.0833	1.01494
SAUSA300_RS01955	Abi family protein CDS	Expression Level	420153	421091	939	reverse	1.25	0.0565609	414.548	1.25	0.692087	0.327916	0.0348098	2.11056	11.53	18.04	11.85	17.51	12.88	12.28	13.8067	14.2233	1.03018
SAUSA300_RS05810	bshC CDS	Expression Level	1170286	1171899	1614	forward	1.43	0.0372109	8397.97	1.43	0.689901	0.30024	0.0215712	2.29784	142.66	209.36	137.85	142.92	213.84	150.55	163.29	169.103	1.0356
SAUSA300_RS10805	transcriptional regulator CDS	Expression Level	2123099	2123273	175	reverse	1.68	0.0209891	290.203	1.68	0.688597	0.272531	0.0115148	2.52668	57.47	43.89	55.92	60.31	45.56	53.59	52.4267	53.1533	1.01386
SAUSA300_RS12365	ureC CDS	Expression Level	2406186	2407901	1716	forward	1.89	0.0128221	1121.3	1.89	0.688111	0.253594	0.00665905	2.71343	19.79	24.1	17.91	18.48	24.95	19.98	20.6	21.1367	1.02605
SAUSA300_RS06045	50S ribosomal protein L28 CDS	Expression Level	1222920	1223108	189	reverse	0.52	0.302586	48080.1	0.52	0.686989	0.578608	0.235104	1.18731	8035.37	4982.8	10892.6	9478.15	2170.35	12355.5	7970.24	8001.32	1.0039
SAUSA300_RS14650	vraH CDS	Expression Level	2863899	2864090	192	forward	1.03	0.0940966	92.9331	1.03	0.682568	0.365565	0.0618791	1.86716	15.42	11.94	18.26	18.78	10.74	16.77	15.2067	15.43	1.01469
SAUSA300_RS04760	MAP domain-containing protein CDS	Expression Level	970111	970545	435	forward	0.74	0.183675	2365.05	0.74	0.682398	0.45267	0.131684	1.50749	210.21	108.09	198.49	159.66	95.28	259.64	172.263	171.527	0.995724
SAUSA300_RS09175	hypothetical protein CDS	Expression Level	1851180	1851812	633	forward	1.17	0.0680614	961.651	1.17	0.679854	0.33568	0.0428364	2.0253	47.05	57.53	39.25	33.76	69.87	44.72	47.9433	49.45	1.03143
SAUSA300_RS12295	molybdenum cofactor biosynthesis protein MoaB CDS	Expression Level	2393905	2394411	507	reverse	1.84	0.0144865	1646.75	1.84	0.67877	0.254438	0.00763675	2.66772	109.32	102.71	97.34	79.5	124.94	109.47	103.123	104.637	1.01467
SAUSA300_RS09265	dat CDS	Expression Level	1870313	1871161	849	reverse	1.68	0.0208592	19560.7	1.68	0.675532	0.267105	0.011436	2.52909	764.18	573.8	864.02	611.92	809.66	796.67	734	739.417	1.00738
SAUSA300_RS04720	metal-sulfur cluster assembly factor CDS	Expression Level	959901	960209	309	forward	0.66	0.219743	11808.5	0.66	0.672849	0.480466	0.161391	1.40041	1676.05	569.45	1411.34	1356.03	676.2	1590.86	1218.95	1207.7	0.990771
SAUSA300_RS01840	tatC CDS	Expression Level	399889	400590	702	reverse	0.83	0.148865	2077.67	0.83	0.669883	0.411868	0.103854	1.62645	96.04	112.49	72.28	59.89	164.01	68.27	93.6033	97.39	1.04045
SAUSA300_RS08310	kinase/pyrophosphorylase CDS	Expression Level	1674486	1675304	819	reverse	1.77	0.0170577	8506.59	1.77	0.668357	0.256499	0.00916897	2.60569	271.44	382.68	334.81	300.78	362.84	335.4	329.643	333.007	1.0102
SAUSA300_RS00830	cap8F CDS	Expression Level	179173	180282	1110	forward	2.01	0.00978011	322.068	2.01	0.66832	0.237695	0.00492851	2.81167	10.67	7.68	9.5	9.65	9.42	8.79	9.28333	9.28667	1.00036
SAUSA300_RS10680	hypothetical protein CDS	Expression Level	2111138	2111524	387	reverse	0.65	0.223457	106.97	0.65	0.66688	0.479939	0.164678	1.38951	6.08	13.96	5.93	5.61	13.86	7.55	8.65667	9.00667	1.04043
SAUSA300_RS06960	pstC CDS	Expression Level	1410222	1411148	927	reverse	0.42	0.378105	408.917	0.42	0.66406	0.648913	0.306147	1.02334	5.75	30.12	4.74	10.59	11.85	19.78	13.5367	14.0733	1.03965
SAUSA300_RS12270	moaD CDS	Expression Level	2390906	2391139	234	reverse	2.12	0.0076425	696.967	2.12	0.662992	0.228651	0.00373658	2.89958	93.67	102.41	89.07	85.29	100.11	99.86	95.05	95.0867	1.00039
SAUSA300_RS04725	acetyltransferase CDS	Expression Level	960756	962570	1815	forward	1.53	0.0294982	631.91	1.53	0.662572	0.277037	0.0167733	2.39164	11.17	10.97	11.19	13.33	8.86	11.01	11.11	11.0667	0.9961
SAUSA300_RS08825	glutamyl-tRNA reductase CDS	Expression Level	1772364	1773710	1347	reverse	1.9	0.0125164	91244.2	1.9	0.660627	0.242688	0.00648634	2.72213	1851.89	2443.17	2183.13	2214.13	2111.33	2155.43	2159.4	2160.3	1.00042
SAUSA300_RS10550	phage holin CDS	Expression Level	2089874	2090128	255	reverse	0.43	0.375121	34.5652	0.43	0.659638	0.640047	0.302724	1.03061	3	7.5	2	1.36	7.28	4.6	4.16667	4.41333	1.0592
SAUSA300_RS12195	AEC family transporter CDS	Expression Level	2378410	2379318	909	reverse	2.13	0.00737132	2076.76	2.13	0.659594	0.226488	0.00358818	2.91226	78.94	70.65	70.02	79.89	66.05	72.15	73.2033	72.6967	0.993079
SAUSA300_RS08350	PhoH family protein CDS	Expression Level	1680718	1681665	948	reverse	1.56	0.0275239	6816.88	1.56	0.657727	0.271872	0.0155523	2.41926	217.85	249.01	222.37	171.45	294.01	228.17	229.743	231.21	1.00638
SAUSA300_RS09690	hypothetical protein CDS	Expression Level	1958038	1958577	540	forward	2.06	0.0087249	483.859	2.06	0.655347	0.229817	0.00434998	2.8516	30.61	30.88	24.64	27.23	30.72	27.82	28.71	28.59	0.99582
SAUSA300_RS02860	glycine C-acetyltransferase CDS	Expression Level	599537	600724	1188	forward	1.31	0.0487806	11802.7	1.31	0.654913	0.300737	0.0294287	2.1777	284.15	409.31	256.25	273.04	332.87	344.45	316.57	316.787	1.00068
SAUSA300_RS12480	LCP family protein CDS	Expression Level	2428549	2429496	948	reverse	1.25	0.0568769	7653.88	1.25	0.650054	0.308467	0.0350856	2.10737	187.91	337.37	246.34	245.21	277.63	250.71	257.207	257.85	1.0025
SAUSA300_RS05130	hypothetical protein CDS	Expression Level	1044039	1044149	111	forward	0.61	0.246643	41.7515	0.61	0.646322	0.488021	0.185379	1.32437	16.6	6.58	13.16	11.74	7.26	16.19	12.1133	11.73	0.968354
SAUSA300_RS01815	hypothetical protein CDS	Expression Level	394835	395131	297	forward	0.53	0.296241	61.1481	0.53	0.645607	0.536459	0.228798	1.20346	6.47	3.44	9.93	2.63	8.27	8.84	6.61333	6.58	0.99496
SAUSA300_RS14055	pantoate--beta-alanine ligase CDS	Expression Level	2734055	2734906	852	reverse	1.24	0.0571042	2490.94	1.24	0.642851	0.305317	0.0352462	2.10552	79.64	100.23	101.6	73.1	88.22	115.87	93.8233	92.3967	0.984794
SAUSA300_RS09795	DUF3267 domain-containing protein CDS	Expression Level	1970795	1971352	558	forward	0.78	0.166953	1946.08	0.78	0.642456	0.411343	0.118323	1.56185	125.15	118.55	92.03	180.2	86.51	66.84	111.91	111.183	0.993507
SAUSA300_RS09270	sapep CDS	Expression Level	1871165	1872574	1410	reverse	1.82	0.0149803	28598.5	1.82	0.641688	0.241684	0.00792918	2.65507	684.28	557.37	724.74	528.73	738.88	670.74	655.463	646.117	0.98574
SAUSA300_RS04645	Glu/Leu/Phe/Val dehydrogenase CDS	Expression Level	939154	940398	1245	forward	1.65	0.0222711	19715.8	1.65	0.640371	0.255745	0.0122818	2.50394	470.91	556.66	501.57	425.45	659.78	439.38	509.713	508.203	0.997038
SAUSA300_RS03915	pepT CDS	Expression Level	807282	808508	1227	reverse	2.26	0.00549707	12726.2	2.26	0.639466	0.212403	0.00260708	3.01063	348.27	294.24	364.14	321.76	325.69	338.61	335.55	328.687	0.979546
SAUSA300_RS13080	hlgB CDS	Expression Level	2544572	2545549	978	forward	0.66	0.21956	440.931	0.66	0.639149	0.456084	0.161099	1.40138	12.61	8.23	22.62	15.46	9.03	17.95	14.4867	14.1467	0.97653
SAUSA300_RS00835	cap8G CDS	Expression Level	180286	181410	1125	forward	2.11	0.00771654	362.447	2.11	0.638661	0.220524	0.00377829	2.8961	11.55	9.75	9.96	9.25	11.25	10.2	10.42	10.2333	0.982086
SAUSA300_RS09195	bifunctional 3-deoxy-7-phosphoheptulonate synthase/chorismate mutase CDS	Expression Level	1854633	1855724	1092	reverse	0.86	0.138377	8310.69	0.86	0.638371	0.383501	0.0959948	1.66459	283.78	156.32	298.79	261.52	161.47	293.43	246.297	238.807	0.96959
SAUSA300_RS08005	thiamine pyrophosphate-dependent dehydrogenase E1 component subunit alpha CDS	Expression Level	1620347	1621339	993	reverse	0.74	0.180824	11442.5	0.74	0.63821	0.420903	0.129446	1.51629	291.48	540.53	269.55	238.1	566.28	315.25	367.187	373.21	1.0164
SAUSA300_RS04375	hypothetical protein CDS	Expression Level	891017	891223	207	forward	1.01	0.0980583	155.618	1.01	0.637782	0.34542	0.0648348	1.8464	19.04	32.38	20.6	22.77	30.73	18.8	24.0067	24.1	1.00389
SAUSA300_RS01040	sce7726 family protein CDS	Expression Level	231941	232783	843	forward	1.18	0.0668112	6120.98	1.18	0.636394	0.312699	0.0418346	2.03516	236.36	215.56	251.47	274.83	161.29	248.38	234.463	228.167	0.973144
SAUSA300_RS10645	phage portal protein CDS	Expression Level	2106482	2107669	1188	reverse	0.88	0.132663	358.593	0.88	0.634289	0.375601	0.091271	1.68873	9.11	12.93	7.03	6.31	13.08	9.63	9.69	9.67333	0.99828
SAUSA300_RS10810	XRE family transcriptional regulator CDS	Expression Level	2123236	2123949	714	forward	1.85	0.0140306	5368.26	1.85	0.630287	0.235218	0.00737135	2.67959	249.08	214.95	267.98	241.32	216.74	253.15	244.003	237.07	0.971585
SAUSA300_RS13020	amino acid ABC transporter permease CDS	Expression Level	2534179	2534898	720	reverse	1.66	0.0220705	56348	1.66	0.629011	0.250842	0.0121553	2.5076	2701.07	2349.68	2570.93	2274.19	2230.04	2882.25	2540.56	2462.16	0.969141
SAUSA300_RS12960	GNAT family N-acetyltransferase CDS	Expression Level	2525508	2526044	537	reverse	1.03	0.092267	353.511	1.03	0.627657	0.334342	0.0604781	1.87729	17.67	26.21	19.75	15.04	22.17	25.21	21.21	20.8067	0.980984
SAUSA300_RS03555	GNAT family N-acetyltransferase CDS	Expression Level	737863	738306	444	forward	1.16	0.0685801	231.046	1.16	0.627197	0.310239	0.0432118	2.02166	15.9	16.9	17.63	18.98	12.18	17.88	16.81	16.3467	0.972437
SAUSA300_RS11765	hypothetical protein CDS	Expression Level	2310879	2311004	126	forward	0.62	0.241514	78.1992	0.62	0.626916	0.468109	0.180488	1.33925	24.58	18.54	17.39	13.1	36.84	10.92	20.17	20.2867	1.00578
SAUSA300_RS14610	HoxN/HupN/NixA family nickel/cobalt transporter CDS	Expression Level	2856442	2857458	1017	forward	0.67	0.21553	4309.33	0.67	0.626672	0.443449	0.157603	1.41318	103.06	225.92	76.66	152.17	153.69	100.98	135.213	135.613	1.00296
SAUSA300_RS00155	glycerophosphoryl diester phosphodiesterase CDS	Expression Level	37813	38556	744	forward	1.29	0.0515793	5008.89	1.29	0.624726	0.290292	0.0313928	2.15206	241.33	176.09	240.08	216.59	171.16	245.67	219.167	211.14	0.963376
SAUSA300_RS12550	alpha-glucoside-specific PTS transporter subunitIIBC CDS	Expression Level	2439955	2441559	1605	reverse	0.99	0.102728	2216.17	0.99	0.617305	0.338649	0.0683263	1.82285	34.94	60.7	38.09	38.37	58.33	35.78	44.5767	44.16	0.990653
SAUSA300_RS01830	efeB CDS	Expression Level	396875	398104	1230	forward	1.16	0.0696431	129.278	1.16	0.616879	0.306399	0.0440808	2.01332	2.93	4.2	3.09	2.91	4.13	2.96	3.40667	3.33333	0.978474
SAUSA300_RS10785	phage antirepressor KilAC domain-containing protein CDS	Expression Level	2121487	2122239	753	reverse	0.67	0.213891	319.695	0.67	0.616437	0.434626	0.156099	1.41832	12.68	19.88	8.46	8.08	19.29	13.39	13.6733	13.5867	0.993662
SAUSA300_RS08165	gcvPB CDS	Expression Level	1648783	1650255	1473	reverse	1.22	0.0606824	11749	1.22	0.614052	0.295443	0.0376717	2.07841	313.66	169.87	301.28	243.06	268.68	244.56	261.603	252.1	0.963673
SAUSA300_RS14300	hypothetical protein CDS	Expression Level	2783126	2783293	168	reverse	0.21	0.623032	3.25692	0.21	0.611032	1.0262	0.551554	0.595432	0.93	0.17	0.7	0.39	0	1.21	0.6	0.533333	0.888889
SAUSA300_RS10960	carbohydrate kinase CDS	Expression Level	2150067	2151026	960	reverse	1.44	0.0359812	4641.54	1.44	0.61003	0.263835	0.0207683	2.31217	184.23	147.47	143.36	119.58	198.27	143.1	158.353	153.65	0.970298
SAUSA300_RS10075	glutamate-1-semialdehyde 2,1-aminomutase CDS	Expression Level	2005499	2006788	1290	forward	1.62	0.0239239	8980.39	1.62	0.609105	0.246097	0.0133215	2.47506	215.33	237.54	229.06	173.67	253.11	232.54	227.31	219.773	0.966844
SAUSA300_RS00110	walK CDS	Expression Level	25666	27492	1827	forward	1.36	0.0432472	25368.5	1.36	0.608305	0.272674	0.0256887	2.23089	392.44	553.7	409.49	372.95	514.31	430.55	451.877	439.27	0.972102
SAUSA300_RS08070	cystatin-like fold lipoprotein CDS	Expression Level	1632071	1632427	357	reverse	1.16	0.0689022	5398.88	1.16	0.608114	0.301233	0.0435133	2.01875	533.91	376.56	576.92	568.18	383.23	469.44	495.797	473.617	0.955264
SAUSA300_RS15720	tnpA CDS	Expression Level	170273	170757	485	forward	0.58	0.260605	1913.35	0.58	0.606606	0.470272	0.197084	1.2899	157.49	66.06	164.36	166.31	65.92	136	129.303	122.743	0.949267
SAUSA300_RS14265	esterase family protein CDS	Expression Level	2773463	2774224	762	reverse	0.78	0.165021	1515.05	0.78	0.606357	0.386597	0.116777	1.56845	60.98	52.35	81.46	64.81	38.23	81.89	64.93	61.6433	0.949381
SAUSA300_RS09800	foldase CDS	Expression Level	1971557	1972519	963	forward	1.09	0.0820254	25739	1.09	0.606235	0.313316	0.0530029	1.9349	937.73	635.45	1057.99	827.74	692.83	982.95	877.057	834.507	0.951485
SAUSA300_RS08665	bifunctional (p)ppGpp synthetase/guanosine-3',5'-bis(diphosphate) 3'-pyrophosphohydrolase CDS	Expression Level	1740946	1743135	2190	reverse	1.37	0.0423199	20285.7	1.37	0.606209	0.270388	0.0249616	2.242	284.53	340.77	281.71	225.96	374.01	281.53	302.337	293.833	0.971875
SAUSA300_RS06435	aquaporin family protein CDS	Expression Level	1312304	1313122	819	forward	0.75	0.179859	1844.81	0.75	0.605743	0.398703	0.128691	1.51928	108.78	68.18	44.8	63.22	104.01	49.66	73.92	72.2967	0.978039
SAUSA300_RS01865	ABC transporter ATP-binding protein CDS	Expression Level	402499	403341	843	forward	1.22	0.0602253	2882.74	1.22	0.604989	0.290585	0.0373449	2.08197	128.38	91.41	117.07	114.18	84.76	121.06	112.287	106.667	0.94995
SAUSA300_RS04155	hypothetical protein CDS	Expression Level	857695	858216	522	forward	0.54	0.28537	260.787	0.54	0.604371	0.492198	0.219484	1.2279	8.3	29.21	10.38	16.93	16.97	13.59	15.9633	15.83	0.991648
SAUSA300_RS10545	CHAP domain-containing protein CDS	Expression Level	2089107	2089862	756	reverse	0.52	0.300703	75.8668	0.52	0.603195	0.505839	0.233079	1.19246	3.09	4.77	1.84	1.44	4.41	3.7	3.23333	3.18333	0.984536
SAUSA300_RS04970	bifunctional metallophosphatase/5'-nucleotidase CDS	Expression Level	1017069	1018580	1512	forward	2.36	0.00441186	4863.93	2.36	0.602601	0.19545	0.00204825	3.08315	103.55	103.55	109.52	92.5	113.2	98.41	105.54	101.37	0.960489
SAUSA300_RS12750	ABC transporter permease CDS	Expression Level	2479699	2480754	1056	reverse	0.72	0.188849	114.896	0.72	0.599538	0.402037	0.135896	1.49125	2.75	5.41	2.41	3.11	4.11	3.09	3.52333	3.43667	0.975402
SAUSA300_RS07100	sucB CDS	Expression Level	1435894	1437162	1269	reverse	1.49	0.0323666	12923.4	1.49	0.599445	0.254657	0.0185762	2.35393	297.73	336.02	367.53	308.54	410.59	251.05	333.76	323.393	0.96894
SAUSA300_RS07990	BrxA/BrxB family bacilliredoxin CDS	Expression Level	1617289	1617726	438	reverse	0.99	0.103361	6659.28	0.99	0.599056	0.329226	0.0688215	1.81959	517.44	348.09	635.02	440.54	407.92	573.54	500.183	474	0.947653
SAUSA300_RS04380	phage capsid protein CDS	Expression Level	891210	892268	1059	forward	1.88	0.0133172	1513.37	1.88	0.597346	0.221373	0.00696795	2.69837	53	46.18	41.95	42.14	53.78	39.48	47.0433	45.1333	0.959399
SAUSA300_RS12760	hssS CDS	Expression Level	2481557	2482930	1374	forward	2.01	0.00968365	3015.06	2.01	0.596264	0.211742	0.00486259	2.816	70.75	75.62	69.92	70.29	66.49	69.31	72.0967	68.6967	0.952841
SAUSA300_RS00055	AzlC family ABC transporter permease CDS	Expression Level	14749	15444	696	forward	1.37	0.042493	929.983	1.37	0.596002	0.266096	0.025104	2.2398	43.15	50.46	37.77	48.21	45.07	33.12	43.7933	42.1333	0.962095
SAUSA300_RS09545	hypothetical protein CDS	Expression Level	1927597	1927773	177	reverse	1.05	0.0896451	68.2653	1.05	0.595078	0.314619	0.0585673	1.89143	13.18	14.11	10.31	13.62	12.42	10.16	12.5333	12.0667	0.962766
SAUSA300_RS06395	2-oxoacid:ferredoxin oxidoreductase subunit beta CDS	Expression Level	1302533	1303399	867	forward	0.71	0.193425	3340.18	0.71	0.595056	0.402777	0.139573	1.47738	130.73	92.74	156.36	155.65	68	134.38	126.61	119.343	0.942606
SAUSA300_RS11975	hypothetical protein CDS	Expression Level	2350899	2351996	1098	reverse	1.88	0.013275	398.517	1.88	0.593298	0.219768	0.00694115	2.69965	13.36	10.64	11.96	10.44	12.52	11.2	11.9867	11.3867	0.949944
SAUSA300_RS07655	phage portal protein CDS	Expression Level	1568831	1570069	1239	reverse	1.6	0.0249107	219.93	1.6	0.592786	0.241047	0.0139243	2.45921	6.31	4.9	6.33	5.63	5.69	5.37	5.84667	5.56333	0.951539
SAUSA300_RS14585	PadR family transcriptional regulator CDS	Expression Level	2851531	2851869	339	reverse	0.8	0.159067	53.1527	0.8	0.592159	0.372668	0.112067	1.58897	5.44	4.26	5.77	3.46	4.79	6.36	5.15667	4.87	0.944409
SAUSA300_RS03395	ABC transporter ATP-binding protein CDS	Expression Level	708131	708928	798	forward	0.52	0.300703	2297.21	0.52	0.592081	0.496659	0.233211	1.19213	126.65	74.26	83.13	58.48	180.79	42.64	94.68	93.97	0.992501
SAUSA300_RS14680	rsmG CDS	Expression Level	2867790	2868509	720	reverse	1.69	0.0204477	2663.74	1.69	0.591982	0.233341	0.0111812	2.53698	141.62	114.14	110.71	102.64	119.66	124.98	122.157	115.76	0.947636
SAUSA300_RS02635	cysK CDS	Expression Level	550846	551778	933	forward	1.11	0.0772614	77081	1.11	0.591881	0.301302	0.0494827	1.96441	2628.45	2433.07	3097.14	2536.52	2007.02	3145.48	2719.55	2563.01	0.942437
SAUSA300_RS12755	hssR CDS	Expression Level	2480890	2481564	675	forward	1.33	0.046751	866.176	1.33	0.590194	0.268694	0.0280539	2.19653	45.48	37.4	44.18	33.43	38.59	47.91	42.3533	39.9767	0.943885
SAUSA300_RS12705	TetR/AcrR family transcriptional regulator CDS	Expression Level	2472465	2473016	552	forward	1.68	0.0207847	5934.58	1.68	0.588399	0.232516	0.0113878	2.53057	374.14	307.24	384.76	387.84	336.58	287.12	355.38	337.18	0.948787
SAUSA300_RS07680	DEAD/DEAH box helicase CDS	Expression Level	1573108	1574475	1368	reverse	1.35	0.0448073	362.835	1.35	0.588287	0.265591	0.0267595	2.21501	8.53	10.29	7.33	7.73	9.97	7.36	8.71667	8.35333	0.958317
SAUSA300_RS12385	urease accessory protein UreD CDS	Expression Level	2409675	2410511	837	forward	1.95	0.0113231	1435.09	1.95	0.583686	0.211563	0.00579914	2.75893	66.36	51.8	52.37	53.32	58.94	49.02	56.8433	53.76	0.945757
SAUSA300_RS09495	menC CDS	Expression Level	1919574	1920575	1002	reverse	1.59	0.0254255	3113.27	1.59	0.583601	0.238155	0.0142653	2.45051	104.86	107.9	95.17	81.52	122.81	89.4	102.643	97.91	0.953886
SAUSA300_RS00810	cap8B CDS	Expression Level	174845	175531	687	forward	2.13	0.00749041	631.858	2.13	0.582223	0.200313	0.00365419	2.90657	30.74	31.01	29.44	29.15	30.44	26.78	30.3967	28.79	0.947143
SAUSA300_RS00815	cap8C CDS	Expression Level	175534	176298	765	forward	1.64	0.0227768	612.976	1.64	0.5815	0.233145	0.0126257	2.49415	23.4	26.65	29.31	24.58	29.11	21.86	26.4533	25.1833	0.951991
SAUSA300_RS10775	DUF771 domain-containing protein CDS	Expression Level	2120689	2121009	321	reverse	0.81	0.154628	89.1012	0.81	0.58123	0.362239	0.108593	1.60455	11.79	9.28	6.55	6.09	10.89	9.11	9.20667	8.69667	0.944605
SAUSA300_RS01970	staphylococcal enterotoxin-like toxin X CDS	Expression Level	422037	422648	612	forward	0.65	0.223207	461.346	0.65	0.578283	0.415838	0.164334	1.39064	25.69	20.38	28.64	27.82	12.05	29.63	24.9033	23.1667	0.930264
SAUSA300_RS13150	glycerate kinase CDS	Expression Level	2556402	2557544	1143	forward	1.3	0.0503934	5632.62	1.3	0.577653	0.26704	0.0305278	2.16317	147.2	194.39	146.23	131.48	163.98	166.01	162.607	153.823	0.945984
SAUSA300_RS11770	sfaC CDS	Expression Level	2311105	2312175	1071	reverse	1.65	0.02223	4812.69	1.65	0.577579	0.230587	0.0122511	2.50483	167.86	139.48	140.35	137.14	174.38	113.16	149.23	141.56	0.948603
SAUSA300_RS04935	diglucosyl diacylglycerol synthase CDS	Expression Level	1007012	1008187	1176	reverse	1.59	0.0257092	19788.2	1.59	0.570755	0.23334	0.0144442	2.44602	520.75	650.77	501.14	520.38	567.97	488.52	557.553	525.623	0.942732
SAUSA300_RS02015	hypothetical protein CDS	Expression Level	427500	>427742	>243	reverse	1.13	0.0742986	2044.14	1.13	0.568656	0.286944	0.0475055	1.98177	305.14	279.55	254.48	277.59	202.24	298.84	279.723	259.557	0.927905
SAUSA300_RS14275	Crp/Fnr family transcriptional regulator CDS	Expression Level	2777389	2778093	705	reverse	0.98	0.103608	2036.82	0.98	0.56632	0.311461	0.0690229	1.81827	99.72	87.7	101.01	112.68	64.09	90.77	96.1433	89.18	0.927573
SAUSA300_RS00245	hypothetical protein CDS	Expression Level	56989	57609	621	forward	2.1	0.00793762	12401.7	2.1	0.565725	0.196065	0.00390923	2.88539	654.53	666.59	674.46	636.06	616	609.66	665.193	620.573	0.932922
SAUSA300_RS11435	helix-turn-helix transcriptional regulator CDS	Expression Level	2239280	2239615	336	reverse	1.71	0.0194356	6358.92	1.71	0.564861	0.220948	0.0105722	2.55653	668.81	670.85	551.69	632.64	631.7	507.71	630.45	590.683	0.936923
SAUSA300_RS13675	peptide ABC transporter permease CDS	Expression Level	2662423	2663154	732	forward	1.58	0.0263551	550.918	1.58	0.564804	0.2318	0.0148259	2.4366	24.19	27.71	23.1	25.25	23.96	21.1	25	23.4367	0.937467
SAUSA300_RS11625	DUF1542 domain-containing protein CDS	Expression Level	2278257	2285693	7437	reverse	1.9	0.0126366	1496.58	1.9	0.564378	0.207588	0.00655313	2.71874	6.7	6.9	6.52	6.11	6.21	6.42	6.70667	6.24667	0.931412
SAUSA300_RS00255	hypothetical protein CDS	Expression Level	60160	60351	192	forward	1.02	0.0956148	209.609	1.02	0.563808	0.303271	0.0630142	1.85909	37.78	41.53	29.36	40.72	29.01	31.91	36.2233	33.88	0.935309
SAUSA300_RS12225	VOC family protein CDS	Expression Level	2385545	2386309	765	reverse	1.64	0.022893	2734.52	1.64	0.562329	0.225663	0.0127065	2.49189	117.51	132.22	107.28	108.87	110.85	113.11	119.003	110.943	0.932271
SAUSA300_RS05290	phosphocarrier protein HPr CDS	Expression Level	1078247	1078513	267	forward	1.25	0.0557383	33781.2	1.25	0.56063	0.264711	0.034184	2.11789	4278.19	4499.67	3872.24	3075.23	5216.6	3619.11	4216.7	3970.31	0.941569
SAUSA300_RS01295	zinc-binding dehydrogenase CDS	Expression Level	291718	292773	1056	forward	1.15	0.0710319	78.6552	1.15	0.560532	0.279894	0.0452137	2.00266	2.43	2.48	2.49	2.53	2.38	2.04	2.46667	2.31667	0.939189
SAUSA300_RS13430	tandem-type lipoprotein CDS	Expression Level	2609581	2610375	795	reverse	1.03	0.0935602	573.248	1.03	0.560086	0.299444	0.061426	1.87042	25.45	21.88	24.82	25.68	16.5	24.4	24.05	22.1933	0.9228
SAUSA300_RS08540	pxpB CDS	Expression Level	1715662	1716396	735	reverse	0.95	0.111933	268.912	0.95	0.559308	0.31449	0.0753285	1.77846	12.32	14.15	10.09	9.87	16.01	8.72	12.1867	11.5333	0.946389
SAUSA300_RS08160	rhodanese-like domain-containing protein CDS	Expression Level	1648032	1648418	387	forward	0.65	0.225744	11775.4	0.65	0.555374	0.401668	0.166767	1.38267	1168.33	563.65	1330.3	1057.36	664.72	1083.47	1020.76	935.183	0.916164
SAUSA300_RS13390	DUF1433 domain-containing protein CDS	Expression Level	2605508	2605927	420	reverse	1.15	0.0701529	337.293	1.15	0.554577	0.2761	0.0445789	2.00861	26.47	26.63	27.33	23.99	21	29.14	26.81	24.71	0.921671
SAUSA300_RS10360	nadE CDS	Expression Level	2057924	2058745	822	reverse	1.17	0.0680362	6481.08	1.17	0.550855	0.271902	0.0427718	2.02593	235.24	274.23	281.1	184.54	279.69	269.86	263.523	244.697	0.928558
SAUSA300_RS03970	hypothetical protein CDS	Expression Level	819988	820092	105	forward	0.62	0.237827	206.202	0.62	0.550767	0.40809	0.177138	1.34962	45	92.2	57.59	40.95	88.28	55.82	64.93	61.6833	0.949997
SAUSA300_RS07590	phage tail protein CDS	Expression Level	1554953	1556536	1584	reverse	0.81	0.154628	251.839	0.81	0.548964	0.342093	0.108555	1.60472	4.28	6.61	4.94	6.43	4.11	4.19	5.27667	4.91	0.930512
SAUSA300_RS13810	FeoB-associated Cys-rich membrane protein CDS	Expression Level	2687369	2687539	171	reverse	0.39	0.411166	474.15	0.39	0.547964	0.5712	0.337397	0.959321	42.99	178.48	49.71	98.43	118.15	47.17	90.3933	87.9167	0.972601
SAUSA300_RS05960	VOC family protein CDS	Expression Level	1204161	1204562	402	forward	0.82	0.150965	5440.44	0.82	0.547806	0.338324	0.10541	1.61918	504.48	332.74	527.96	466.65	297.61	479.72	455.06	414.66	0.91122
SAUSA300_RS03690	hemolysin family protein CDS	Expression Level	762589	763938	1350	forward	1.27	0.053564	20360.7	1.27	0.54761	0.256427	0.0327165	2.13554	617.07	385.03	523.49	435.89	558.35	415.79	508.53	470.01	0.924252
SAUSA300_RS13950	NmrA/HSCARG family protein CDS	Expression Level	2717090	2717911	822	reverse	1.42	0.0383529	846.123	1.42	0.546828	0.239219	0.0222606	2.28589	37.71	33.18	32.87	29.27	30.18	35.65	34.5867	31.7	0.916538
SAUSA300_RS00875	cap8O CDS	Expression Level	188246	189508	1263	forward	1.66	0.0217321	1163.68	1.66	0.546568	0.217452	0.0119535	2.51352	29.15	32.07	31.45	30.26	31.71	23.98	30.89	28.65	0.927485
SAUSA300_RS06955	pstA CDS	Expression Level	1409303	1410220	918	reverse	0.29	0.50839	555.002	0.29	0.545392	0.698601	0.434984	0.780691	7.88	44.94	5.65	12.16	13.55	29.97	19.49	18.56	0.952283
SAUSA300_RS12375	urease accessory protein UreF CDS	Expression Level	2408359	2409048	690	forward	1.86	0.0138972	646.01	1.86	0.544854	0.203076	0.0072963	2.68301	35.06	29.01	30.5	28.08	31.75	27.21	31.5233	29.0133	0.920376
SAUSA300_RS05900	transposase CDS	Expression Level	1190978	>1191193	>216	reverse	1.02	0.0965969	106.745	1.02	0.54365	0.293183	0.0636959	1.8543	20.15	14.2	15.82	12.67	19.09	14.33	16.7233	15.3633	0.918676
SAUSA300_RS10455	pmtD CDS	Expression Level	2075891	2076631	741	reverse	0.93	0.118803	7551.81	0.93	0.543087	0.31047	0.080249	1.74924	456.77	236.75	340.35	371.71	302.87	271.86	344.623	315.48	0.915434
SAUSA300_RS00115	hypothetical protein CDS	Expression Level	27485	28819	1335	forward	2.01	0.00975307	18806.6	2.01	0.542889	0.192992	0.00490791	2.81302	492.87	468.84	460.61	408.37	509.36	395.28	474.107	437.67	0.923147
SAUSA300_RS03575	TIGR00730 family Rossman fold protein CDS	Expression Level	739923	740489	567	reverse	0.7	0.20057	12019.1	0.7	0.541896	0.372031	0.14523	1.45659	543.91	1066.32	503.37	644.85	779.96	558.23	704.533	661.013	0.938229
SAUSA300_RS11225	rod shape-determining protein RodA CDS	Expression Level	2206043	2207245	1203	forward	1.79	0.0161782	16244.4	1.79	0.541704	0.206317	0.00864998	2.62559	467.08	485.32	409.86	433.91	439.41	380.79	454.087	418.037	0.92061
SAUSA300_RS02220	lpl5 CDS	Expression Level	466923	467693	771	forward	0.81	0.153239	115.423	0.81	0.539989	0.335345	0.107344	1.61025	6.94	4.77	3.45	4.53	5.08	4.24	5.05333	4.61667	0.913588
SAUSA300_RS10570	hypothetical protein CDS	Expression Level	2091020	2091307	288	reverse	0.63	0.236255	68.1289	0.63	0.539576	0.398563	0.175798	1.35381	7.22	9.53	7	4.83	6.83	10.09	7.91667	7.25	0.915789
SAUSA300_RS04410	sufC CDS	Expression Level	897769	898530	762	forward	0.64	0.23089	9054.77	0.64	0.539094	0.393998	0.171228	1.36827	282.4	548.27	355.93	269.33	563.83	290	395.533	374.387	0.946536
SAUSA300_RS00120	two-component system regulatory protein YycI CDS	Expression Level	28820	29608	789	forward	1.62	0.0239298	8839.57	1.62	0.537354	0.217136	0.0133333	2.47474	428.49	321.2	386.76	373.63	358.88	306.84	378.817	346.45	0.914558
SAUSA300_RS12600	FosB1/FosB3 family fosfomycin resistance bacillithiol transferase CDS	Expression Level	2452433	2452852	420	forward	0.55	0.280509	279.62	0.55	0.535985	0.43231	0.215043	1.23982	14	32.13	20.24	21.72	29.25	11.98	22.1233	20.9833	0.948471
SAUSA300_RS00075	gdpP CDS	Expression Level	18345	20312	1968	forward	2.08	0.00826864	31160.5	2.08	0.535106	0.186389	0.00409295	2.87091	534.8	548.61	519.04	488.32	519.2	459.67	534.15	489.063	0.915592
SAUSA300_RS04265	arsenate reductase family protein CDS	Expression Level	875683	876039	357	forward	0.77	0.169881	7318.75	0.77	0.534745	0.344701	0.120823	1.55133	697.12	589.75	786.79	563.19	457.42	850.96	691.22	623.857	0.902544
SAUSA300_RS03500	helix-turn-helix transcriptional regulator CDS	Expression Level	728961	731110	2150	forward	1.61	0.0246319	3464.13	1.61	0.533746	0.216644	0.0137509	2.46371	59.58	51.06	52.78	56.24	49.55	43.4	54.4733	49.73	0.912924
SAUSA300_RS00250	HNH endonuclease CDS	Expression Level	59098	60063	966	forward	1.35	0.0444734	889.752	1.35	0.532398	0.239993	0.0265283	2.21839	28.13	30.11	34.93	30.98	26.6	27.44	31.0567	28.34	0.912525
SAUSA300_RS13600	MarR family transcriptional regulator CDS	Expression Level	2648552	2649010	459	reverse	0.67	0.215429	178.144	0.67	0.531466	0.375872	0.157375	1.41395	14.78	10.5	14	15.38	7.35	12.7	13.0933	11.81	0.901986
SAUSA300_RS11595	ABC transporter ATP-binding protein CDS	Expression Level	2269181	2269963	783	reverse	0.9	0.126579	1237.08	0.9	0.530131	0.309085	0.086316	1.71516	45.07	69.41	44.62	42.6	61.79	43	53.0333	49.13	0.926398
SAUSA300_RS10625	phage head-tail adapter protein CDS	Expression Level	2104014	2104298	285	reverse	0.56	0.277917	43.566	0.56	0.528582	0.423856	0.212368	1.24708	5.3	6.35	3.79	2.67	6.37	5.05	5.14667	4.69667	0.912565
SAUSA300_RS05610	polX CDS	Expression Level	1137807	1139519	1713	forward	0.55	0.283727	7174.37	0.55	0.527285	0.427947	0.217902	1.23213	118.03	181.6	121.3	84.03	228.07	86.04	140.31	132.713	0.945858
SAUSA300_RS02340	gmpC CDS	Expression Level	490505	491347	843	forward	0.79	0.160882	1879.98	0.79	0.526738	0.332822	0.113503	1.58264	63.84	101.54	59.17	78.81	59.43	66.99	74.85	68.41	0.913961
SAUSA300_RS14280	arcC CDS	Expression Level	2778192	2779133	942	reverse	1.22	0.0609218	1837.73	1.22	0.524275	0.252473	0.037842	2.07656	64.12	69.11	64.7	69.6	51.59	58.03	65.9767	59.74	0.905472
SAUSA300_RS02080	hypothetical protein CDS	Expression Level	441501	442037	537	reverse	0.78	0.166134	498.908	0.78	0.523461	0.334517	0.117624	1.56482	25.56	26.65	41.99	33.4	33.35	19.85	31.4	28.8667	0.919321
SAUSA300_RS00870	capN CDS	Expression Level	187305	188192	888	forward	1.31	0.0486921	803.833	1.31	0.521818	0.239515	0.029358	2.17865	29.74	35.11	26.97	29.57	28.92	25.08	30.6067	27.8567	0.91015
SAUSA300_RS01835	FTR1 family protein CDS	Expression Level	398085	399797	1713	forward	1.22	0.0604238	284.981	1.22	0.52026	0.250078	0.0374896	2.08039	6.27	5.82	4.85	4.41	5.66	5.26	5.64667	5.11	0.904959
SAUSA300_RS10780	hypothetical protein CDS	Expression Level	2121068	2121298	231	forward	0.49	0.321126	8275	0.49	0.517904	0.452698	0.252608	1.14404	1731.31	566.15	1374.77	1357.66	716.9	1194.95	1224.08	1089.84	0.890334
SAUSA300_RS13545	gluconate:H+ symporter CDS	Expression Level	2636270	2637628	1359	reverse	0.67	0.21553	3023.4	0.67	0.517348	0.366072	0.157585	1.41324	71.53	67.18	87.61	69.74	102.58	37.22	75.44	69.8467	0.925857
SAUSA300_RS06710	lexA CDS	Expression Level	1355029	1355652	624	reverse	0.75	0.177784	16988.3	0.75	0.517073	0.338791	0.126952	1.52623	702.47	1240.28	807.58	823.45	719.93	948.25	916.777	830.543	0.905939
SAUSA300_RS05125	MarR family transcriptional regulator CDS	Expression Level	1043593	1044012	420	forward	0.62	0.240802	590.238	0.62	0.513802	0.383104	0.17987	1.34115	50.51	32.54	60.51	54.09	27.99	45.89	47.8533	42.6567	0.891404
SAUSA300_RS02555	hypothetical protein CDS	Expression Level	533493	533624	132	forward	0.23	0.592157	473.161	0.23	0.513644	0.797566	0.519566	0.644015	27.48	293.16	27.11	78.81	225.87	43.1	115.917	115.927	1.00009
SAUSA300_RS09535	ImmA/IrrE family metallo-endopeptidase CDS	Expression Level	1926655	1927296	642	reverse	0.49	0.32273	1117.13	0.49	0.513457	0.450772	0.254678	1.13906	75	28.07	75.3	67.52	34.19	56.92	59.4567	52.8767	0.889331
SAUSA300_RS04885	NAD kinase CDS	Expression Level	994970	995779	810	forward	1.2	0.0638051	8717.77	1.2	0.512608	0.24945	0.0398839	2.05495	335.93	366.49	395.25	280.42	332.25	373.91	365.89	328.86	0.898795
SAUSA300_RS09010	CBS domain-containing protein CDS	Expression Level	1815874	1817172	1299	reverse	1.03	0.0939036	7559.52	1.03	0.512373	0.274244	0.0617186	1.86831	171.24	220.13	200.85	163.51	237.63	140.61	197.407	180.583	0.914778
SAUSA300_RS06850	M42 family metallopeptidase CDS	Expression Level	1388884	1389915	1032	forward	1.38	0.0417072	7470.65	1.38	0.51214	0.227684	0.0244907	2.24934	227.29	270.09	240.5	225.25	212.89	225.7	245.96	221.28	0.899658
SAUSA300_RS11885	hypothetical protein CDS	Expression Level	2334882	2335043	162	forward	1.11	0.078512	366.961	1.11	0.511708	0.261594	0.050452	1.95611	86.53	67.24	77.98	77.22	81.07	51.62	77.25	69.97	0.905761
SAUSA300_RS10800	helix-turn-helix domain-containing protein CDS	Expression Level	2122839	2123102	264	reverse	0.37	0.422971	47.7124	0.37	0.508639	0.543166	0.349049	0.936435	5.87	8.96	3.43	2.22	9.31	5.27	6.08667	5.6	0.920044
SAUSA300_RS00080	rplI CDS	Expression Level	20309	20755	447	forward	1.41	0.0389068	9371.71	1.41	0.503309	0.220799	0.0226377	2.27949	702.29	765.8	679.05	650.16	607.62	658.86	715.713	638.88	0.892648
SAUSA300_RS04700	fumarylacetoacetate hydrolase family protein CDS	Expression Level	955804	956706	903	forward	1.03	0.093893	44053.8	1.03	0.502867	0.269114	0.0616781	1.8686	1459.23	1862.95	1662.58	1290.63	1442.48	1721.01	1661.59	1484.71	0.893548
SAUSA300_RS02025	ahpC CDS	Expression Level	429411	429980	570	reverse	0.6	0.251129	75047.2	0.6	0.502243	0.38253	0.189199	1.31295	4517.7	2792.24	6214.84	2905.92	4023.31	5096.72	4508.26	4008.65	0.889179
SAUSA300_RS05115	aminotransferase class I/II-fold pyridoxal phosphate-dependent enzyme CDS	Expression Level	1041080	1042234	1155	reverse	1.52	0.0301393	4496.88	1.52	0.502188	0.210754	0.0171809	2.38281	138.78	133.36	127.49	107.33	145.12	106.86	133.21	119.77	0.899107
SAUSA300_RS04875	hypothetical protein CDS	Expression Level	993954	994301	348	forward	1.17	0.0678669	2580.89	1.17	0.501809	0.247537	0.0426412	2.02721	258.31	250.8	251.56	206.94	206.85	261.81	253.557	225.2	0.888164
SAUSA300_RS13720	DMT family transporter CDS	Expression Level	2668982	2669917	936	forward	1.44	0.0360712	2858.48	1.44	0.501259	0.216902	0.0208331	2.31099	100.92	109.8	102.36	83.44	98.56	97.76	104.36	93.2533	0.893574
SAUSA300_RS05445	YlaN family protein CDS	Expression Level	1106566	1106841	276	forward	0.41	0.388805	9901.35	0.41	0.500271	0.499338	0.316407	1.00187	1502.81	711.19	1472.04	1275.18	452.08	1495.54	1228.68	1074.27	0.874326
SAUSA300_RS07555	phage holin CDS	Expression Level	1549942	1550244	303	reverse	0.35	0.445392	11.8842	0.35	0.499661	0.559336	0.371691	0.893311	1.55	0.72	1.74	0.93	1.67	0.88	1.33667	1.16	0.86783
SAUSA300_RS08135	efp CDS	Expression Level	1644418	1644975	558	reverse	0.56	0.273606	25111.5	0.56	0.499083	0.39689	0.208578	1.25749	1664.33	1087.66	1874.28	1637.4	797.23	1630.02	1542.09	1354.88	0.878602
SAUSA300_RS08435	DNA internalization-related competence protein ComEC/Rec2 CDS	Expression Level	1698230	1700431	2202	reverse	1.02	0.0947511	1655.38	1.02	0.498772	0.267604	0.0623434	1.86385	25.04	30.65	21.28	22.28	28.03	19.11	25.6567	23.14	0.90191
SAUSA300_RS02365	YibE/F family protein CDS	Expression Level	494325	495107	783	reverse	0.78	0.164269	4484.88	0.78	0.497832	0.316789	0.116068	1.57149	184.54	217.55	184.34	157.46	257.53	119.29	195.477	178.093	0.911072
SAUSA300_RS02250	hypothetical protein CDS	Expression Level	472142	473470	1329	forward	1.25	0.0559677	9189.35	1.25	0.49707	0.23491	0.0343447	2.116	222.45	241.56	245.86	218.19	189.34	222.33	236.623	209.953	0.887289
SAUSA300_RS01860	DUF3169 family protein CDS	Expression Level	401761	402474	714	forward	0.79	0.161604	1865.59	0.79	0.494309	0.312822	0.11407	1.58016	94.4	76.2	98.47	79.9	59.02	97.31	89.69	78.7433	0.87795
SAUSA300_RS06585	low specificity L-threonine aldolase CDS	Expression Level	1332379	1333404	1026	reverse	1.16	0.0692495	400.732	1.16	0.49414	0.245059	0.0437574	2.01641	12.96	14.49	12.7	10.12	12.93	12.67	13.3833	11.9067	0.889664
SAUSA300_RS14685	mnmG CDS	Expression Level	2868509	2870386	1878	reverse	1.28	0.052046	8177.96	1.28	0.492408	0.229217	0.0316964	2.14822	152.96	157.81	137.45	115.66	138.05	143.79	149.407	132.5	0.886841
SAUSA300_RS14400	flavin reductase family protein CDS	Expression Level	2818727	2819419	693	reverse	1.4	0.040098	1304.31	1.4	0.49218	0.217193	0.0234454	2.2661	67.05	61.53	65.42	61.42	53.19	56.93	64.6667	57.18	0.884227
SAUSA300_RS09460	NERD domain-containing protein CDS	Expression Level	1912845	1913753	909	reverse	0.77	0.170604	15505.8	0.77	0.491167	0.3171	0.121398	1.54893	652.96	417.06	693.14	599.34	410.53	538.62	587.72	516.163	0.878247
SAUSA300_RS09540	hypothetical protein CDS	Expression Level	1927410	1927595	186	reverse	0.57	0.268494	81.9824	0.57	0.490139	0.385709	0.203817	1.27075	13.91	9.42	22.14	11.91	15.85	12.69	15.1567	13.4833	0.889598
SAUSA300_RS07775	DUF2800 domain-containing protein CDS	Expression Level	1584001	1585167	1167	reverse	0.35	0.441618	10.6585	0.35	0.48938	0.54315	0.367586	0.901005	0.34	0.23	0.38	0.3	0.3	0.23	0.316667	0.276667	0.873684
SAUSA300_RS07710	hypothetical protein CDS	Expression Level	1578239	1578625	387	reverse	0.51	0.307713	31.5179	0.51	0.489276	0.416089	0.239638	1.17589	1.67	3.25	3.28	2.36	2.86	2.26	2.73333	2.49333	0.912195
SAUSA300_RS03580	YaiI/YqxD family protein CDS	Expression Level	740491	740949	459	reverse	0.45	0.354181	8648.29	0.45	0.484135	0.451338	0.283421	1.07267	373.87	1076.49	462.01	567.58	752.79	424.85	637.457	581.74	0.912595
SAUSA300_RS01660	winged helix-turn-helix transcriptional regulator CDS	Expression Level	361848	362966	1119	forward	0.76	0.174695	60.7739	0.76	0.482887	0.314345	0.124497	1.53617	1.98	2.06	1.54	1.67	1.62	1.63	1.86	1.64	0.88172
SAUSA300_RS13685	GNAT family N-acetyltransferase CDS	Expression Level	2664128	2664619	492	forward	0.66	0.220777	1199.19	0.66	0.482064	0.34492	0.162229	1.39761	81.37	84.29	85.67	90.75	46.84	81.96	83.7767	73.1833	0.873553
SAUSA300_RS14575	pcp CDS	Expression Level	2850017	2850655	639	forward	0.65	0.22645	603.842	0.65	0.481615	0.348889	0.167456	1.38042	30.99	31.4	35.11	25.01	20.68	39.24	32.5	28.31	0.871077
SAUSA300_RS04005	uvrA CDS	Expression Level	825938	828784	2847	forward	0.57	0.270179	19757.4	0.57	0.476442	0.376151	0.205289	1.26663	172.7	351.53	186.72	191.71	279.46	168.84	236.983	213.337	0.900218
SAUSA300_RS04880	GTP pyrophosphokinase family protein CDS	Expression Level	994318	994953	636	forward	0.86	0.138377	4290.19	0.86	0.476042	0.286023	0.0960431	1.66435	202.71	262.16	231.68	157.28	218.38	237.18	232.183	204.28	0.879822
SAUSA300_RS02335	ABC transporter permease CDS	Expression Level	489809	490468	660	forward	0.99	0.101167	484.344	0.99	0.473393	0.258482	0.0670352	1.83144	26.82	26.46	22.84	18.99	21.99	25.43	25.3733	22.1367	0.872438
SAUSA300_RS00180	IS1182 family transposase CDS	Expression Level	42442	>44049	>1608	reverse	0.68	0.207745	203.033	0.68	0.47276	0.329159	0.150927	1.43626	5.41	3.42	4.28	4.94	3.04	3.45	4.37	3.81	0.871854
SAUSA300_RS08155	lipoate--protein ligase family protein CDS	Expression Level	1647044	1647874	831	reverse	0.9	0.126906	5649.24	0.9	0.472458	0.275695	0.0865843	1.7137	260.18	187.78	259.87	179.64	193.12	241.74	235.943	204.833	0.868146
SAUSA300_RS07195	BrxA/BrxB family bacilliredoxin CDS	Expression Level	1452789	1453226	438	reverse	0.83	0.147335	3770.19	0.83	0.471116	0.28872	0.102734	1.63174	366.73	215.04	316.78	304.84	269.29	210.9	299.517	261.677	0.873663
SAUSA300_RS01700	YjiH family protein CDS	Expression Level	370684	371997	1314	reverse	1.03	0.0935084	183.537	1.03	0.470506	0.251486	0.0613586	1.8709	4.8	5.09	4.58	4.79	4.32	3.62	4.82333	4.24333	0.879751
SAUSA300_RS02300	phosphatase PAP2 family protein CDS	Expression Level	482991	483665	675	forward	1.17	0.0671332	3273.94	1.17	0.469758	0.231102	0.0420842	2.03269	182.55	161.47	160.76	151.67	178.6	114.11	168.26	148.127	0.880344
SAUSA300_RS00460	tRNA-dihydrouridine synthase CDS	Expression Level	97421	98407	987	reverse	0.84	0.144241	4740.17	0.84	0.467054	0.284215	0.100319	1.64331	175.83	159.1	164.84	183.64	114.66	135.24	166.59	144.513	0.867479
SAUSA300_RS13930	TetR/AcrR family transcriptional regulator CDS	Expression Level	2714829	2715398	570	forward	1.27	0.053397	1478.77	1.27	0.463221	0.216759	0.0325954	2.13703	92.73	89.1	88.6	83.82	72.76	77.88	90.1433	78.1533	0.86699
SAUSA300_RS02230	lpl7 CDS	Expression Level	468586	469362	777	forward	0.61	0.243735	102.259	0.61	0.460598	0.345576	0.182583	1.33284	6.21	4.02	3.53	4.98	3.76	3.22	4.58667	3.98667	0.869186
SAUSA300_RS11315	murA CDS	Expression Level	2218346	2219611	1266	reverse	0.4	0.393849	36839.5	0.4	0.456126	0.459387	0.320758	0.992901	688.33	1689.86	612.7	872.77	1207.15	600.66	996.963	893.527	0.896248
SAUSA300_RS10825	hypothetical protein CDS	Expression Level	2125448	2125630	183	forward	0.68	0.21107	1352.66	0.68	0.455788	0.319526	0.153738	1.42645	259.69	184.97	329.29	270.58	189.33	206.7	257.983	222.203	0.861309
SAUSA300_RS01855	helix-turn-helix transcriptional regulator CDS	Expression Level	401561	401764	204	forward	0.6	0.250291	239.45	0.6	0.454346	0.345346	0.1883	1.31563	45.84	33.5	43.53	28.74	28.51	47.66	40.9567	34.97	0.853829
SAUSA300_RS02255	hypothetical protein CDS	Expression Level	473467	473790	324	forward	0.91	0.121914	1577.5	0.91	0.448682	0.258498	0.0826122	1.73573	156.9	182.08	170.03	169.72	126.44	141.54	169.67	145.9	0.859905
SAUSA300_RS10365	nicotinate phosphoribosyltransferase CDS	Expression Level	2058738	2060207	1470	reverse	0.92	0.120539	9704.81	0.92	0.448011	0.257218	0.0815509	1.74176	201.75	245.75	242.87	159.84	223.5	213.21	230.123	198.85	0.864102
SAUSA300_RS01335	alcohol dehydrogenase catalytic domain-containing protein CDS	Expression Level	300548	301573	1026	forward	0.99	0.102483	10692.9	0.99	0.447998	0.24559	0.0681263	1.82417	386.44	315.08	393.47	282.13	298.93	355.01	364.997	312.023	0.854866
SAUSA300_RS08345	ybeY CDS	Expression Level	1680250	1680717	468	reverse	0.64	0.229554	6130.77	0.64	0.445179	0.324358	0.16991	1.37249	383.48	561.36	421.92	294.2	555.3	347.58	455.587	399.027	0.875852
SAUSA300_RS01725	LLM class flavin-dependent oxidoreductase CDS	Expression Level	377130	378131	1002	forward	0.59	0.259381	1552.78	0.59	0.442774	0.342338	0.19588	1.29338	56.68	57.49	48.33	32.77	73.27	36.38	54.1667	47.4733	0.876431
SAUSA300_RS13180	amino acid permease CDS	Expression Level	2562176	2563585	1410	forward	0.69	0.206369	1097.54	0.69	0.442	0.306892	0.149798	1.44024	26.72	34.28	20.45	22.46	29.63	18.78	27.15	23.6233	0.870104
SAUSA300_RS01030	hypothetical protein CDS	Expression Level	228453	228734	282	reverse	0.43	0.375121	327.339	0.43	0.441212	0.427992	0.302593	1.03089	48.25	24.44	49.62	50.06	21.59	32.15	40.77	34.6	0.848663
SAUSA300_RS09560	transposase CDS	Expression Level	1928771	1928914	144	reverse	0.55	0.279327	398.29	0.55	0.439579	0.353466	0.213638	1.24362	67.8	127.77	92.7	65.45	86.84	96.39	96.09	82.8933	0.862663
SAUSA300_RS07740	hypothetical protein CDS	Expression Level	1580082	1580324	243	reverse	0.16	0.698018	2.49356	0.16	0.43821	0.91947	0.633654	0.47659	0.32	0.24	0.48	0.36	0.28	0.26	0.346667	0.3	0.865385
SAUSA300_RS15260	hypothetical protein CDS	Expression Level	1026480	1026770	291	reverse	0.39	0.411295	1047.81	0.39	0.437924	0.456733	0.33765	0.958818	120.87	88.32	169.24	171.65	58.08	91.63	126.143	107.12	0.849193
SAUSA300_RS00015	dnaN CDS	Expression Level	2183	3316	1134	forward	1.36	0.0435104	20863.2	1.36	0.437385	0.196307	0.0258761	2.22807	674.23	629.1	636.21	495.71	602.95	558.01	646.513	552.223	0.854156
SAUSA300_RS04000	uvrB CDS	Expression Level	823945	825930	1986	forward	0.66	0.216302	7587.4	0.66	0.43706	0.309925	0.158477	1.41021	118.55	163.51	118.19	95.18	160.54	92.85	133.417	116.19	0.870881
SAUSA300_RS10615	HK97 gp10 family phage protein CDS	Expression Level	2103267	2103671	405	reverse	0.32	0.480102	146.79	0.32	0.436682	0.526646	0.407005	0.829175	9	22.25	6.2	6.38	15.17	11.39	12.4833	10.98	0.879573
SAUSA300_RS07695	virulence-associated E family protein CDS	Expression Level	1575087	1577534	2448	reverse	0.61	0.246381	296.7	0.61	0.435554	0.328596	0.185006	1.3255	3.52	5.37	3.79	3.73	4.74	2.58	4.22667	3.68333	0.871451
SAUSA300_RS14045	CocE/NonD family hydrolase CDS	Expression Level	2731859	2733541	1683	forward	0.97	0.107516	520.905	0.97	0.434944	0.241795	0.0720487	1.79881	10.18	11.92	10.47	7.9	10.72	9.29	10.8567	9.30333	0.856924
SAUSA300_RS11875	DeoR/GlpR family DNA-binding transcription regulator CDS	Expression Level	2333108	2333899	792	reverse	1.18	0.0667707	2394.42	1.18	0.434387	0.21339	0.0417854	2.03565	100.11	107.56	110.79	97.29	88.15	86.01	106.153	90.4833	0.852383
SAUSA300_RS02580	aminoacyl-tRNA hydrolase CDS	Expression Level	537225	537797	573	forward	0.72	0.188849	4118.75	0.72	0.433738	0.290883	0.135934	1.49111	217.3	285.02	252.47	261.4	177.28	204.23	251.597	214.303	0.851773
SAUSA300_RS01670	NupC/NupG family nucleoside CNT transporter CDS	Expression Level	363875	365095	1221	forward	0.76	0.17485	152.584	0.76	0.433389	0.282346	0.124795	1.53495	4.01	4.94	4.14	4.18	3.34	3.66	4.36333	3.72667	0.854087
SAUSA300_RS06295	rbfA CDS	Expression Level	1278885	1279235	351	forward	0.35	0.444238	4510	0.35	0.43197	0.482428	0.370569	0.895408	541.36	274.5	542.59	468	166.07	498.39	452.817	377.487	0.833641
SAUSA300_RS12005	energy-coupling factor transporter ATPase CDS	Expression Level	2355234	2356094	861	reverse	0.83	0.147218	4483.32	0.83	0.428228	0.262334	0.1026	1.63238	161.81	203.74	183.05	132.9	202.91	135.92	182.867	157.243	0.85988
SAUSA300_RS06690	rpsN CDS	Expression Level	1352208	1352477	270	forward	0.3	0.49601	812.263	0.3	0.423336	0.528329	0.422973	0.801273	115.6	51.6	151.57	115.18	37.11	112.54	106.257	88.2767	0.830787
SAUSA300_RS15890	hypothetical protein CDS	Expression Level	2121295	2121471	177	reverse	0.36	0.437297	1283.73	0.36	0.419825	0.461875	0.363373	0.908957	383.03	119.21	272.63	255.82	137.52	248.41	258.29	213.917	0.828203
SAUSA300_RS09335	transposase CDS	Expression Level	<1891728	1892389	>662	reverse	0.36	0.431614	89.5279	0.36	0.418261	0.45492	0.357878	0.919415	5.75	3.84	4.77	5.51	5.24	1.61	4.78667	4.12	0.860724
SAUSA300_RS05095	menB CDS	Expression Level	1036852	1037673	822	forward	0.75	0.178267	13305.5	0.75	0.417965	0.274195	0.127425	1.52434	680.59	454.14	589.9	517.01	409.06	512.76	574.877	479.61	0.834283
SAUSA300_RS14430	GNAT family N-acetyltransferase CDS	Expression Level	2822169	2822669	501	reverse	0.55	0.28405	200.755	0.55	0.417482	0.339098	0.218265	1.23115	12.41	13.73	16.21	9.32	10.33	15.79	14.1167	11.8133	0.836836
SAUSA300_RS02360	GNAT family N-acetyltransferase CDS	Expression Level	493671	494156	486	forward	1.21	0.0623392	1591.44	1.21	0.417459	0.202025	0.0387936	2.06637	117.19	107.72	122.97	100.95	96.71	94.81	115.96	97.49	0.840721
SAUSA300_RS05615	endonuclease MutS2 CDS	Expression Level	1139529	1141877	2349	forward	0.4	0.393849	7230.05	0.4	0.416915	0.419927	0.320794	0.992827	98.95	138.39	86.94	55.56	158.25	68.58	108.093	94.13	0.870822
SAUSA300_RS09430	hypothetical protein CDS	Expression Level	1908444	1908746	303	forward	0.44	0.362578	1106.05	0.44	0.416548	0.395159	0.291825	1.05413	189.97	83.57	116.65	152.52	96.15	78.51	130.063	109.06	0.838515
SAUSA300_RS10830	type II toxin-antitoxin system PemK/MazF family toxin CDS	Expression Level	2125708	2126421	714	forward	0.56	0.274956	3515.95	0.56	0.413173	0.329527	0.209902	1.25384	191.17	144.31	188.92	203.91	113.46	120.97	174.8	146.113	0.835889
SAUSA300_RS14260	MarR family winged helix-turn-helix transcriptional regulator CDS	Expression Level	2772763	2773218	456	reverse	0.65	0.22645	3890.72	0.65	0.407274	0.295088	0.167531	1.38018	268.63	270.4	369.42	281.37	203.63	270.24	302.817	251.747	0.83135
SAUSA300_RS00440	cstA CDS	Expression Level	93110	94177	1068	forward	0.55	0.281714	152.207	0.55	0.405304	0.327637	0.216068	1.23705	6.54	3.69	5.03	5.21	3.71	3.78	5.08667	4.23333	0.832241
SAUSA300_RS11515	deoC CDS	Expression Level	2254266	2254928	663	reverse	0.5	0.316793	3567.69	0.5	0.405184	0.351127	0.24852	1.15395	156.08	257.16	156.1	128.27	151.5	197.09	189.78	158.953	0.837566
SAUSA300_RS03635	hypothetical protein CDS	Expression Level	752702	752986	285	reverse	0.7	0.197718	1244.99	0.7	0.404563	0.276125	0.142882	1.46514	204.24	115.49	149.12	136.09	134.6	119.07	156.283	129.92	0.831311
SAUSA300_RS08065	transposase CDS	Expression Level	1631459	1631962	504	reverse	1.25	0.0568351	7291.47	1.25	0.403965	0.191601	0.0349989	2.10837	511.38	507.38	525.78	454.25	449.46	386.88	514.847	430.197	0.835582
SAUSA300_RS00490	DUF4865 family protein CDS	Expression Level	102427	102960	534	reverse	0.36	0.43525	456.43	0.36	0.403435	0.441844	0.361205	0.913072	37.6	25.05	28.61	41.48	13.91	20.2	30.42	25.1967	0.828293
SAUSA300_RS03265	DUF1659 domain-containing protein CDS	Expression Level	681193	681396	204	reverse	0.57	0.272187	53.2428	0.57	0.402842	0.319358	0.207161	1.26141	10.19	9.52	8.02	8.73	7.96	6.51	9.24333	7.73333	0.836639
SAUSA300_RS08190	prepilin-type N-terminal cleavage/methylation domain-containing protein CDS	Expression Level	1653621	1654118	498	reverse	0.46	0.342853	82.6736	0.46	0.402468	0.366973	0.272763	1.09672	5.59	5.28	6.75	7.02	4.47	3.3	5.87333	4.93	0.839387
SAUSA300_RS03190	adhP CDS	Expression Level	667474	668484	1011	forward	0.86	0.136544	31633	0.86	0.402339	0.240635	0.0945264	1.67199	953.9	1049.94	1333.75	894.81	985.35	908.17	1112.53	929.443	0.835432
SAUSA300_RS15320	transposase CDS	Expression Level	<1412865	1413158	>294	forward	0.44	0.362304	50.0521	0.44	0.402333	0.381371	0.291442	1.05496	6.27	4.47	7.35	6.35	3.9	4.89	6.03	5.04667	0.836926
SAUSA300_RS02245	lpl10 CDS	Expression Level	471340	472152	813	forward	0.76	0.17485	3870.26	0.76	0.40222	0.261983	0.124713	1.53529	153.59	206.05	146.57	145.21	138.93	139.19	168.737	141.11	0.836273
SAUSA300_RS10460	pmtC CDS	Expression Level	2076631	2077503	873	reverse	0.5	0.313417	9216	0.5	0.402121	0.346116	0.245312	1.16181	513.16	221.06	401.53	321.55	287.74	327.58	378.583	312.29	0.824891
SAUSA300_RS04920	esterase family protein CDS	Expression Level	1004270	1005028	759	forward	0.87	0.133753	722.376	0.87	0.398187	0.236458	0.0921891	1.68396	41.07	28.86	32.29	28.78	27.99	27.76	34.0733	28.1767	0.826942
SAUSA300_RS08060	IS30 family transposase CDS	Expression Level	1630942	1631478	537	reverse	1.31	0.0489237	5282.78	1.31	0.39661	0.18226	0.02955	2.17607	361.88	332.79	359.71	293.2	308.06	273.98	351.46	291.747	0.830099
SAUSA300_RS13495	MFS transporter CDS	Expression Level	2621327	2622520	1194	reverse	1.05	0.0899132	937.198	1.05	0.396367	0.209785	0.0588389	1.8894	31.12	25.43	27.63	24.72	23.15	21.84	28.06	23.2367	0.828106
SAUSA300_RS07945	AraC family transcriptional regulator CDS	Expression Level	1608702	1609568	867	forward	1.11	0.077155	7616.54	1.11	0.395056	0.201022	0.0493869	1.96524	312.78	325.27	302.58	241.32	274.41	264.51	313.543	260.08	0.829487
SAUSA300_RS06775	HesB/YadR/YfhF family protein CDS	Expression Level	1370690	1370986	297	reverse	0.55	0.279639	2044.91	0.55	0.393209	0.316552	0.214177	1.24216	261.67	290.77	183.62	172.28	283.23	164.3	245.353	206.603	0.842065
SAUSA300_RS11890	DUF3885 domain-containing protein CDS	Expression Level	2335136	2335743	608	reverse	0.51	0.307976	323.218	0.51	0.392625	0.334276	0.240173	1.17456	22.96	17.39	16.72	20.65	17.11	9.87	19.0233	15.8767	0.834589
SAUSA300_RS02600	RNA-binding S4 domain-containing protein CDS	Expression Level	544009	544272	264	forward	0.91	0.122265	1257.02	0.91	0.390271	0.225084	0.0829374	1.73389	176.97	173.9	160.16	126.93	175.66	122.91	170.343	141.833	0.832632
SAUSA300_RS11860	lacC CDS	Expression Level	2330836	2331768	933	reverse	0.36	0.431614	52.0771	0.36	0.389378	0.423501	0.357873	0.919426	1.87	2.43	1.66	0.98	2.59	1.42	1.98667	1.66333	0.837248
SAUSA300_RS03545	DUF456 domain-containing protein CDS	Expression Level	736460	736948	489	forward	1.05	0.0897348	1656.61	1.05	0.388526	0.205488	0.058658	1.89075	140.05	108.82	116.06	97.79	109.15	94.04	121.643	100.327	0.824761
SAUSA300_RS03900	EMYY motif lipoprotein CDS	Expression Level	804192	805070	879	forward	0.53	0.298111	3374.3	0.53	0.388524	0.324063	0.230562	1.19891	142.79	119.11	150.54	159.41	95.76	85.1	137.48	113.423	0.825017
SAUSA300_RS07210	zinc-finger domain-containing protein CDS	Expression Level	1454667	1454861	195	reverse	0.54	0.286905	326.022	0.54	0.383875	0.313637	0.220973	1.22395	67.66	43.13	69.65	42.88	45.57	58.43	60.1467	48.96	0.81401
SAUSA300_RS10705	DUF1024 family protein CDS	Expression Level	2112764	2113000	237	reverse	0.09	0.811125	0.670003	0.09	0.382243	1.29043	0.767067	0.296214	0	0.25	0	0	0	0.26	0.0833333	0.0866667	1.04
SAUSA300_RS13260	YdeI family protein CDS	Expression Level	2577799	2578398	600	reverse	0.64	0.229614	2058.75	0.64	0.381688	0.278234	0.170118	1.37182	108.61	114.73	145.61	103.16	85.94	112.36	122.983	100.487	0.817075
SAUSA300_RS11215	UDP-N-acetylmuramoyl-tripeptide--D-alanyl-D- alanine ligase CDS	Expression Level	2203282	2204640	1359	reverse	0.86	0.137631	12171.2	0.86	0.381676	0.2289	0.0954271	1.66744	375.55	288.71	303.01	226.06	312.09	257.63	322.423	265.26	0.822707
SAUSA300_RS10085	hypothetical protein CDS	Expression Level	2008265	2008357	93	reverse	0.38	0.419984	44.2749	0.38	0.377719	0.400802	0.345984	0.942408	18.55	20.1	12.88	9.11	19.96	13.11	17.1767	14.06	0.818552
SAUSA300_RS02305	carboxylesterase CDS	Expression Level	483702	484436	735	forward	0.9	0.125786	2891.66	0.9	0.375653	0.218517	0.0855953	1.7191	153.16	146.72	124.91	123.89	125.72	99.06	141.597	116.223	0.820806
SAUSA300_RS03170	flavodoxin family protein CDS	Expression Level	663910	664446	537	forward	0.34	0.453692	3938.11	0.34	0.375373	0.428526	0.381049	0.875964	255.05	299.56	232.92	148.02	395.41	124.87	262.51	222.767	0.848603
SAUSA300_RS06685	rpmG CDS	Expression Level	1351605	1351754	150	forward	0.32	0.477528	14848.4	0.32	0.375171	0.450202	0.404653	0.833339	3294.25	2813.04	4557.54	2911.56	1420.1	4226.46	3554.94	2852.71	0.802462
SAUSA300_RS02225	lpl6 CDS	Expression Level	467725	468516	792	forward	0.63	0.235623	117.488	0.63	0.374984	0.27663	0.175243	1.35555	6.34	4.28	5.44	4.66	4.52	3.93	5.35333	4.37	0.816314
SAUSA300_RS05335	hypothetical protein CDS	Expression Level	1086367	1086489	123	reverse	0.35	0.450675	3714.97	0.35	0.374897	0.42442	0.377066	0.883315	645.07	1706.6	860.86	1096.81	886	696.51	1070.84	893.107	0.834022
SAUSA300_RS12430	NAD/NADP-dependent octopine/nopaline dehydrogenase family protein CDS	Expression Level	2417930	2419012	1083	reverse	0.5	0.318212	7295.05	0.5	0.374504	0.325617	0.250088	1.15013	202.64	330.99	188.13	222.83	191.52	180.52	240.587	198.29	0.824194
SAUSA300_RS07985	aromatic acid exporter family protein CDS	Expression Level	1616295	1617275	981	reverse	0.68	0.210367	12174.1	0.68	0.372913	0.261054	0.153151	1.42849	431.04	374.5	536.77	352.41	338.21	399.28	447.437	363.3	0.811958
SAUSA300_RS10820	hypothetical protein CDS	Expression Level	2124903	2125244	342	forward	0.58	0.262186	1625.66	0.58	0.372215	0.289572	0.198654	1.2854	176.74	147.35	190.04	182.06	130.41	107.49	171.377	139.987	0.816836
SAUSA300_RS12795	GNAT family N-acetyltransferase CDS	Expression Level	2490597	2491112	516	reverse	0.46	0.346713	1272.68	0.46	0.372017	0.34165	0.276206	1.08888	108.29	64.24	95.16	75.67	52.65	86.82	89.23	71.7133	0.803691
SAUSA300_RS06890	femA CDS	Expression Level	1397046	1398308	1263	forward	0.37	0.428469	34574.1	0.37	0.371199	0.400785	0.354352	0.926181	771.9	1364.61	794.42	699.75	1256	513.7	976.977	823.15	0.842548
SAUSA300_RS11535	EVE domain-containing protein CDS	Expression Level	2257588	2258961	1374	reverse	0.51	0.312602	13863.8	0.51	0.371133	0.318861	0.244451	1.16393	351.56	315.96	423.42	340.24	210.29	329.95	363.647	293.493	0.807084
SAUSA300_RS02260	hypothetical protein CDS	Expression Level	473809	474123	315	forward	0.52	0.302279	717.64	0.52	0.368509	0.310143	0.234757	1.18819	82.84	69.12	94.54	81.49	50.01	67.78	82.1667	66.4267	0.808438
SAUSA300_RS15825	transposase CDS	Expression Level	2431700	>2432059	>360	forward	0.61	0.243208	399.401	0.61	0.367287	0.275154	0.181928	1.33484	38.23	47.13	34.4	27.99	33.9	35.69	39.92	32.5267	0.814796
SAUSA300_RS01730	glycine cleavage system protein H CDS	Expression Level	378165	378497	333	forward	0.48	0.332266	288.176	0.48	0.366286	0.327668	0.263628	1.11786	33.97	29.95	29.91	16.96	37.43	22.81	31.2767	25.7333	0.822765
SAUSA300_RS12315	modA CDS	Expression Level	2396907	2397689	783	reverse	0.56	0.273621	6410.53	0.56	0.364977	0.290313	0.208688	1.25718	298.87	220.92	369.7	217.51	230.31	269.95	296.497	239.257	0.806946
SAUSA300_RS02215	lpl4 CDS	Expression Level	466104	466904	801	forward	0.48	0.332232	78.6491	0.48	0.364767	0.326128	0.263363	1.11848	2.72	3.3	4.5	3.04	3.02	2.61	3.50667	2.89	0.824144
SAUSA300_RS12520	hypothetical protein CDS	Expression Level	2436628	2436984	357	forward	0.8	0.1601	5262.4	0.8	0.364401	0.22986	0.112894	1.58532	475.75	585.17	533.06	408.86	514.74	381.7	531.327	435.1	0.818894
SAUSA300_RS13490	hypothetical protein CDS	Expression Level	2621113	2621346	234	reverse	0.44	0.358986	332.68	0.44	0.363841	0.342731	0.28842	1.06159	53.54	52.36	47.87	47.43	56.18	23.51	51.2567	42.3733	0.826689
SAUSA300_RS07550	N-acetylmuramoyl-L-alanine amidase CDS	Expression Level	1548477	1549931	1455	reverse	0.65	0.225164	114.36	0.65	0.363161	0.262338	0.166258	1.38433	2.99	2.62	2.91	2.16	2.26	2.44	2.84	2.28667	0.805164
SAUSA300_RS15610	hypothetical protein CDS	Expression Level	2609455	2609577	123	forward	0.49	0.322351	166.732	0.49	0.362782	0.318137	0.254148	1.14033	58.34	42.62	45.95	47.32	29.86	41.05	48.97	39.41	0.804778
SAUSA300_RS10400	manganese-dependent inorganic pyrophosphatase CDS	Expression Level	2066320	2067249	930	forward	0.61	0.246084	24989.6	0.61	0.361026	0.272177	0.184695	1.32644	1084	832.13	1008	670.01	731.42	945.89	974.71	782.44	0.802741
SAUSA300_RS00030	gyrB CDS	Expression Level	5061	6995	1935	forward	0.41	0.386568	21804.5	0.41	0.360254	0.358028	0.314311	1.00622	323.8	503.32	387.99	259.44	508.61	242.24	405.037	336.763	0.831439
SAUSA300_RS02530	Veg family protein CDS	Expression Level	530273	530536	264	forward	0.35	0.446341	41278.3	0.35	0.359922	0.403846	0.372802	0.891237	5444.25	4277.89	7257.58	6575.23	2732.23	4302.15	5659.91	4536.54	0.801521
SAUSA300_RS13440	hypothetical protein CDS	Expression Level	2611201	2611527	327	reverse	0.62	0.237879	204.106	0.62	0.357724	0.265131	0.177262	1.34923	22.24	22.15	23.45	14.74	23.55	16.87	22.6133	18.3867	0.81309
SAUSA300_RS04435	chorismate mutase CDS	Expression Level	903480	903617	138	forward	0.34	0.455624	204.465	0.34	0.357277	0.40968	0.38316	0.872088	53.56	31.22	76.09	54.29	31.66	43.27	53.6233	43.0733	0.803257
SAUSA300_RS05295	ptsP CDS	Expression Level	1078516	1080234	1719	forward	0.54	0.286341	158543	0.54	0.357113	0.291432	0.220436	1.22537	3079.17	3997.27	2909.97	2196.79	3635.09	2359	3328.8	2730.29	0.820203
SAUSA300_RS06495	hypothetical protein CDS	Expression Level	1325509	1325721	213	forward	0.17	0.678425	8.79576	0.17	0.351373	0.693193	0.612231	0.506891	1.66	2.19	0.55	1.84	1.28	0.59	1.46667	1.23667	0.843182
SAUSA300_RS01905	PLP-dependent aspartate aminotransferase family protein CDS	Expression Level	412103	413263	1161	reverse	0.29	0.518434	157.89	0.29	0.3505	0.458964	0.44506	0.763676	3.34	8.38	2.86	3.78	4.66	3.58	4.86	4.00667	0.824417
SAUSA300_RS10605	phage tail protein CDS	Expression Level	2102218	2102862	645	reverse	0.17	0.683658	40.1826	0.17	0.348446	0.698743	0.618008	0.498675	1.52	4.26	0.84	0.54	1.61	3.22	2.20667	1.79	0.811178
SAUSA300_RS00820	cap8D CDS	Expression Level	176318	178142	1825	forward	0.61	0.243278	655.829	0.61	0.347542	0.260445	0.182067	1.33442	14.28	10.11	14.93	11.78	10.4	9.32	13.1067	10.5	0.801119
SAUSA300_RS11895	hypothetical protein CDS	Expression Level	2336005	2336130	126	reverse	0.33	0.471876	73.0637	0.33	0.346127	0.410556	0.399189	0.843071	22.72	22.25	17.85	26.54	13	11.41	20.94	16.9833	0.811047
SAUSA300_RS00415	TIGR04141 family sporadically distributed protein CDS	Expression Level	89446	91197	1752	forward	0.58	0.2619	9136.54	0.58	0.34583	0.26886	0.198344	1.28628	173.67	236.83	156.42	151.35	162.13	143.76	188.973	152.413	0.806534
SAUSA300_RS13945	VOC family protein CDS	Expression Level	2716696	2717073	378	reverse	0.54	0.287132	415.943	0.54	0.34551	0.282462	0.22125	1.22321	34.91	47.98	36.71	27.46	33.33	35.27	39.8667	32.02	0.803177
SAUSA300_RS12310	modB CDS	Expression Level	2396222	2396893	672	reverse	0.6	0.251114	4147.85	0.6	0.344494	0.262268	0.189008	1.31352	248.28	163.39	265.45	174.58	192.26	173.93	225.707	180.257	0.798632
SAUSA300_RS07970	gndA CDS	Expression Level	1613119	1614525	1407	reverse	0.49	0.322351	55920	0.49	0.344141	0.301765	0.25411	1.14042	1583.97	1265.58	1500.82	916.85	1042.41	1487.74	1450.12	1149	0.792346
SAUSA300_RS04470	bifunctional metallophosphatase/5'-nucleotidase CDS	Expression Level	908351	909670	1320	forward	0.51	0.308957	5433.22	0.51	0.342693	0.292427	0.24124	1.17189	137.94	184.58	125.48	94.62	145.6	121.44	149.333	120.553	0.807277
SAUSA300_RS01385	6-phospho-beta-glucosidase CDS	Expression Level	311616	313052	1437	forward	0.28	0.529514	390.839	0.28	0.342423	0.459246	0.455897	0.74562	11.69	5.23	12.9	8.07	4.62	10.7	9.94	7.79667	0.784373
SAUSA300_RS03640	DUF1361 domain-containing protein CDS	Expression Level	752983	753600	618	reverse	0.42	0.376042	2845.51	0.42	0.340963	0.331714	0.304006	1.02788	205.86	181.04	116.98	157.36	156.88	92.09	167.96	135.443	0.806402
SAUSA300_RS08535	biotin-dependent carboxyltransferase family protein CDS	Expression Level	1714662	1715672	1011	reverse	0.43	0.369622	348.711	0.43	0.340391	0.326995	0.297891	1.04097	13.63	13.74	10.33	7.22	14.6	8.72	12.5667	10.18	0.81008
SAUSA300_RS05725	hypothetical protein CDS	Expression Level	1157999	1158145	147	forward	0.25	0.562177	98.1306	0.25	0.338659	0.49087	0.490247	0.689916	29.07	17.09	26.73	28.96	8.17	20.31	24.2967	19.1467	0.788037
SAUSA300_RS09415	hypothetical protein CDS	Expression Level	1905657	1906100	444	reverse	0.34	0.453692	1354.85	0.34	0.338535	0.386412	0.380977	0.876098	149.12	87.68	98.68	132.94	66.53	66.39	111.827	88.62	0.792476
SAUSA300_RS01290	PTS galactitol transporter subunit IIC CDS	Expression Level	290441	291700	1260	forward	0.33	0.463216	52.2853	0.33	0.334024	0.389028	0.390555	0.858612	2.12	1.03	1.43	0.97	1.19	1.44	1.52667	1.2	0.786026
SAUSA300_RS14150	MBL fold metallo-hydrolase CDS	Expression Level	2753761	2754447	687	reverse	0.56	0.273256	2072.73	0.56	0.333625	0.265099	0.208213	1.25849	110.84	132.38	86.86	90.92	88.9	83.32	110.027	87.7133	0.797201
SAUSA300_RS12380	ureG CDS	Expression Level	2409061	2409675	615	forward	0.82	0.152328	997.262	0.82	0.332254	0.205866	0.106542	1.61393	64.36	59.67	54.12	45.55	53.61	42.67	59.3833	47.2767	0.796127
SAUSA300_RS02010	NDxxF motif lipoprotein CDS	Expression Level	426801	427427	627	reverse	0.56	0.274774	7289.39	0.56	0.330788	0.263683	0.209665	1.25449	401.55	450.33	422.82	353.99	279.69	371.39	424.9	335.023	0.788476
SAUSA300_RS03665	DeoR/GlpR family DNA-binding transcription regulator CDS	Expression Level	757234	757998	765	forward	0.49	0.324718	40018.9	0.49	0.329836	0.290739	0.256595	1.13448	1896.92	2232.88	1602.16	1141.08	1731.79	1688.33	1910.65	1520.4	0.795749
SAUSA300_RS11205	response regulator transcription factor CDS	Expression Level	2200181	2200876	696	forward	0.43	0.375552	327.572	0.43	0.328146	0.318718	0.303207	1.02958	13.89	17.92	19.62	17.16	10.92	12.69	17.1433	13.59	0.792728
SAUSA300_RS08785	DNA-3-methyladenine glycosylase I CDS	Expression Level	1765506	1766066	561	forward	0.67	0.21617	5012.31	0.67	0.326422	0.231374	0.158303	1.4108	346.4	303.82	334.33	213.46	282.03	281.51	328.183	259	0.789193
SAUSA300_RS08340	diacylglycerol kinase CDS	Expression Level	1679903	1680247	345	reverse	0.43	0.368352	2725	0.43	0.326308	0.312717	0.296735	1.04346	310.9	274.7	284.06	159.95	339.5	198.03	289.887	232.493	0.802015
SAUSA300_RS12305	ATP-binding cassette domain-containing protein CDS	Expression Level	2395616	2396221	606	reverse	0.76	0.173866	3281.86	0.76	0.325438	0.211483	0.123844	1.53884	208.54	168.27	220.76	156.46	172.24	143.59	199.19	157.43	0.790351
SAUSA300_RS09000	DNA polymerase III subunit alpha CDS	Expression Level	1811454	1814651	3198	reverse	0.45	0.357706	19630.5	0.45	0.319595	0.300092	0.286881	1.06499	228.8	243.33	203.99	147.55	259.49	134.64	225.373	180.56	0.80116
SAUSA300_RS00880	cap8P CDS	Expression Level	189585	190730	1146	forward	0.85	0.140211	1467.25	0.85	0.31908	0.192477	0.0973662	1.65776	45.95	46.94	48.38	36.31	40.95	34.18	47.09	37.1467	0.788844
SAUSA300_RS09100	glycerophosphoryl diester phosphodiesterase CDS	Expression Level	1832192	1832935	744	reverse	0.5	0.317059	1186.31	0.5	0.318443	0.276213	0.248956	1.15289	52.65	61.28	61.68	37.13	45.98	54.66	58.5367	45.9233	0.784523
SAUSA300_RS05080	isochorismate synthase MenF CDS	Expression Level	1033048	1034409	1362	forward	0.35	0.441618	3817.28	0.35	0.317912	0.352724	0.367426	0.901305	79.52	146.71	80.33	69.54	103.18	72.7	102.187	81.8067	0.800561
SAUSA300_RS07340	ATP-dependent helicase DinG CDS	Expression Level	1511302	1513995	2694	reverse	0.68	0.210367	14053	0.68	0.317544	0.22227	0.153108	1.42864	224.42	167.45	186.04	165.6	154.25	133.31	192.637	151.053	0.784136
SAUSA300_RS13750	LrgB family protein CDS	Expression Level	2676429	2677118	690	reverse	0.25	0.568051	14526.7	0.25	0.314625	0.462119	0.495979	0.680831	435.47	1299.78	553.64	614.79	810.83	428.02	762.963	617.88	0.809842
SAUSA300_RS05730	hypothetical protein CDS	Expression Level	1158102	1158326	225	forward	0.21	0.620913	370.123	0.21	0.313429	0.523625	0.549457	0.598574	68.66	29.72	83.93	60.62	20.02	59.26	60.77	46.6333	0.767374
SAUSA300_RS01330	D-ribitol-5-phosphate cytidylyltransferase CDS	Expression Level	299839	300555	717	forward	0.4	0.397641	6409.24	0.4	0.313413	0.317945	0.324258	0.985746	381.75	261.24	348.75	233.8	205.11	326.97	330.58	255.293	0.772259
SAUSA300_RS07490	ATP-dependent DNA helicase CDS	Expression Level	1538679	1540058	1380	reverse	0.38	0.416907	5500.75	0.38	0.312898	0.329669	0.342555	0.94913	124.84	187.15	126.2	102.2	162.32	86.15	146.063	116.89	0.800269
SAUSA300_RS00865	cap8M CDS	Expression Level	186748	187305	558	forward	0.53	0.292731	502.178	0.53	0.311989	0.25762	0.225878	1.21105	29.62	39.75	29.71	26	28.35	23.78	33.0267	26.0433	0.788555
SAUSA300_RS03085	Rrf2 family transcriptional regulator CDS	Expression Level	651567	652007	441	reverse	0.39	0.406198	136.281	0.39	0.311553	0.32165	0.332739	0.968611	9.29	12.85	11.76	8.81	7.37	10.35	11.3	8.84333	0.782596
SAUSA300_RS13875	NAD(P)/FAD-dependent oxidoreductase CDS	Expression Level	2702139	2703647	1509	reverse	0.16	0.693601	14068.3	0.16	0.310417	0.64047	0.62791	0.484671	122.45	747.23	132.52	207.72	402.91	214.32	334.067	274.983	0.823139
SAUSA300_RS09420	sdpA CDS	Expression Level	1906396	1907031	636	forward	0.55	0.283727	436.357	0.55	0.3092	0.250956	0.217916	1.23209	28.05	27.18	20.76	21.17	21.64	16.81	25.33	19.8733	0.784577
SAUSA300_RS01975	YxeA family protein CDS	Expression Level	423017	423385	369	forward	0.26	0.550361	29.1965	0.26	0.308966	0.435124	0.477664	0.710065	3.08	3.56	2.14	2	3.33	1.61	2.92667	2.31333	0.790433
SAUSA300_RS04545	NAD(P)/FAD-dependent oxidoreductase CDS	Expression Level	919494	920558	1065	reverse	0.65	0.224268	8002.42	0.65	0.306493	0.221014	0.165516	1.38676	283.02	265.48	285.3	198.25	211.4	237.58	277.933	215.743	0.776241
SAUSA300_RS07290	gpsB CDS	Expression Level	1502503	1502847	345	reverse	0.62	0.242122	17001	0.62	0.30548	0.228381	0.181029	1.33759	1664.82	2077.16	1709.25	1329.66	1557.99	1379.69	1817.08	1422.45	0.782821
SAUSA300_RS03615	aldo/keto reductase family oxidoreductase CDS	Expression Level	748022	748930	909	forward	0.78	0.165021	9280.39	0.78	0.305258	0.194599	0.116729	1.56865	366.47	387.8	377.75	297.78	327.35	260.46	377.34	295.197	0.782309
SAUSA300_RS07925	SDR family oxidoreductase CDS	Expression Level	1603938	1604693	756	reverse	0.51	0.307976	2208.31	0.51	0.305215	0.259799	0.24007	1.17481	114.03	90.88	119.76	88.1	72.16	90.54	108.223	83.6	0.772477
SAUSA300_RS14165	hypothetical protein CDS	Expression Level	2756642	2756752	111	reverse	0.1	0.800304	2.5764	0.1	0.304973	0.967935	0.752704	0.315076	0.18	1.58	0.53	0.2	0.49	1.13	0.763333	0.606667	0.79476
SAUSA300_RS14410	hypothetical protein CDS	Expression Level	2820100	2820402	303	forward	0.4	0.397641	657.041	0.4	0.304262	0.308785	0.324451	0.985352	70.08	105.3	63.67	58.77	75.92	54.06	79.6833	62.9167	0.789584
SAUSA300_RS03425	hypothetical protein CDS	Expression Level	713280	713777	498	forward	0.38	0.418605	32403.1	0.38	0.304053	0.321377	0.3441	0.946096	2280.46	2783.4	2132.33	2555.31	1599.78	1461.54	2398.73	1872.21	0.780501
SAUSA300_RS07705	transcriptional activator RinB CDS	Expression Level	1578090	1578242	153	reverse	0.24	0.578935	31.6583	0.24	0.30274	0.456191	0.50693	0.663625	7.3	8.88	6.59	3.41	9.81	4.8	7.59	6.00667	0.791392
SAUSA300_RS12590	hutU CDS	Expression Level	2449606	2451267	1662	reverse	0.27	0.536714	711.08	0.27	0.301106	0.410324	0.463055	0.733826	11.74	22.29	13.02	10.61	19.2	7.94	15.6833	12.5833	0.802338
SAUSA300_RS03630	DNA photolyase family protein CDS	Expression Level	751174	752547	1374	forward	0.33	0.463216	6297.38	0.33	0.300208	0.349753	0.390704	0.858342	122.97	245.44	135.99	131.82	144.86	120.4	168.133	132.36	0.787232
SAUSA300_RS04855	pepF CDS	Expression Level	989609	991417	1809	forward	0.68	0.208406	30301.8	0.68	0.30012	0.209252	0.151501	1.43425	621.2	574.53	668.08	423.23	561.83	465.85	621.27	483.637	0.778465
SAUSA300_RS13535	hypothetical protein CDS	Expression Level	2635785	2635886	102	reverse	0.09	0.816993	2.17179	0.09	0.299567	1.0422	0.773778	0.287436	0.58	0.57	0.86	1.28	0	0.46	0.67	0.58	0.865672
SAUSA300_RS13025	transporter substrate-binding domain-containing protein CDS	Expression Level	2534879	2535658	780	reverse	0.51	0.308957	39118.8	0.51	0.298195	0.254471	0.241269	1.17182	2045.66	1636.89	1909.08	1422.98	1244.51	1626.06	1863.88	1431.18	0.767853
SAUSA300_RS12535	HAD family hydrolase CDS	Expression Level	2437464	2438099	636	reverse	0.63	0.232705	4168.14	0.63	0.294962	0.216293	0.172658	1.36371	240.45	252.86	236.14	178.69	184.29	199.85	243.15	187.61	0.771581
SAUSA300_RS04010	HPr(Ser) kinase/phosphatase CDS	Expression Level	829446	830378	933	forward	0.48	0.332266	9030.53	0.48	0.292895	0.261952	0.263514	1.11812	327.07	387.2	362.14	214.75	344.02	279.14	358.803	279.303	0.77843
SAUSA300_RS00845	glycosyltransferase CDS	Expression Level	182044	183153	1110	forward	0.55	0.284784	635.047	0.55	0.292052	0.237561	0.218931	1.22937	19.96	23.21	20.46	18.23	17.51	13.69	21.21	16.4767	0.776835
SAUSA300_RS05120	acyltransferase family protein CDS	Expression Level	1042430	1043440	1011	reverse	0.45	0.356262	3706.51	0.45	0.29032	0.271805	0.285468	1.06812	157.93	133.78	117.97	128.67	108.29	79.71	136.56	105.557	0.772969
SAUSA300_RS04715	Cof-type HAD-IIB family hydrolase CDS	Expression Level	958963	959787	825	reverse	0.34	0.461708	10761.6	0.34	0.290211	0.336966	0.389102	0.861246	408.18	638.65	398.85	303.57	521.73	312.04	481.893	379.113	0.786716
SAUSA300_RS07190	thymidylate synthase CDS	Expression Level	1451409	1452365	957	reverse	0.3	0.49601	8498.04	0.3	0.289829	0.3616	0.422832	0.801518	257.06	468.5	256.45	264.78	323.21	185.08	327.337	257.69	0.787232
SAUSA300_RS05755	argF CDS	Expression Level	1161578	1162579	1002	forward	0.4	0.39691	151.471	0.4	0.288894	0.29257	0.323429	0.987436	4.87	6.86	5.01	4.12	4.41	4.45	5.58	4.32667	0.775388
SAUSA300_RS08045	Asp23/Gls24 family envelope stress response protein CDS	Expression Level	1628391	1628753	363	reverse	0.63	0.233026	8907.1	0.63	0.287056	0.210653	0.172979	1.36269	869.83	969.64	898.31	667.67	716.26	721.8	912.593	701.91	0.769138
SAUSA300_RS13745	pyruvate oxidase CDS	Expression Level	2674643	2676382	1740	reverse	0.19	0.64642	31346.3	0.19	0.286796	0.514485	0.577225	0.557443	355.59	1228.63	389.64	482.2	729.2	365.37	657.953	525.59	0.798826
SAUSA300_RS13095	pyridoxal phosphate-dependent aminotransferase family protein CDS	Expression Level	2546782	2547897	1116	reverse	0.49	0.325685	277.637	0.49	0.286383	0.252904	0.257475	1.13238	9.38	10.56	7.79	6.79	7.71	6.88	9.24333	7.12667	0.771006
SAUSA300_RS01340	CDP-glycerol glycerophosphotransferase family protein CDS	Expression Level	301595	303283	1689	forward	0.74	0.181288	23267.1	0.74	0.285809	0.188719	0.129908	1.51446	529.36	486.67	525.49	383.11	404.1	395.07	513.84	394.093	0.766957
SAUSA300_RS01490	esxA CDS	Expression Level	330521	330814	294	forward	0.27	0.534573	28867.7	0.27	0.285112	0.386434	0.460635	0.737802	4249.74	2257.74	4522.09	2849.1	1951.68	3522.05	3676.52	2774.28	0.754592
SAUSA300_RS07525	DUF1672 domain-containing protein CDS	Expression Level	1543733	1544671	939	reverse	0.33	0.471072	106.781	0.33	0.283242	0.335361	0.39834	0.84459	4.61	5.15	2.88	3.4	3.65	2.73	4.21333	3.26	0.773734
SAUSA300_RS02595	nucleotide pyrophosphohydrolase CDS	Expression Level	542819	544012	1194	forward	0.45	0.35836	6377.3	0.45	0.281823	0.265125	0.28779	1.06298	216.28	209.4	172.21	138.54	204.35	120.84	199.297	154.577	0.775611
SAUSA300_RS13815	feoB CDS	Expression Level	2687552	2689546	1995	reverse	0.2	0.637057	1369.13	0.2	0.279065	0.487097	0.566703	0.572914	15.44	40.96	19.33	19.19	30.84	10.29	25.2433	20.1067	0.796514
SAUSA300_RS10700	hypothetical protein CDS	Expression Level	2112532	2112774	243	reverse	0.15	0.716088	13.7521	0.15	0.277351	0.619579	0.65441	0.447645	1.53	2.94	1.62	0.54	1.69	2.57	2.03	1.6	0.788177
SAUSA300_RS12425	nhaC CDS	Expression Level	2416435	2417835	1401	reverse	0.34	0.452259	3891.47	0.34	0.276743	0.314491	0.378876	0.87997	100.11	136	73.87	78	94.59	67.1	103.327	79.8967	0.773243
SAUSA300_RS02610	RNA-binding protein S1 CDS	Expression Level	544787	545188	402	forward	0.23	0.592157	10514.7	0.23	0.276321	0.428996	0.519504	0.64411	1011.49	563.98	1368.15	754.05	476.91	975.38	981.207	735.447	0.749533
SAUSA300_RS12210	efflux RND transporter permease subunit CDS	Expression Level	2380364	2383531	3168	reverse	0.55	0.279403	11464.8	0.55	0.27623	0.222194	0.213796	1.2432	130.78	152.53	121.87	102.8	115.53	92.78	135.06	103.703	0.767832
SAUSA300_RS10350	NETI motif-containing protein CDS	Expression Level	2056897	2057070	174	reverse	0.34	0.455646	1023.41	0.34	0.2759	0.316488	0.383342	0.871756	278.76	150.31	234.86	138.42	170.25	193.22	221.31	167.297	0.755938
SAUSA300_RS11220	D-alanine--D-alanine ligase CDS	Expression Level	2204655	2205725	1071	reverse	0.48	0.334512	7527.36	0.48	0.273969	0.246123	0.265649	1.11314	291.39	263.68	234.87	162.42	251.6	191.51	263.313	201.843	0.766552
SAUSA300_RS02960	hxlA CDS	Expression Level	628890	629522	633	forward	0.32	0.476699	14467.4	0.32	0.268119	0.321143	0.40378	0.83489	676.93	1158.47	717.1	695.23	606.31	646.06	850.833	649.2	0.763017
SAUSA300_RS00860	cap8L CDS	Expression Level	185532	186737	1206	forward	0.46	0.347666	657.547	0.46	0.267765	0.246371	0.27711	1.08683	21.28	19.08	21.02	18.22	16.64	11.94	20.46	15.6	0.762463
SAUSA300_RS13255	hypothetical protein CDS	Expression Level	2577655	2577795	141	reverse	0.27	0.542363	68.3111	0.27	0.265365	0.366437	0.468957	0.724177	18.63	17.61	18.02	16.63	9	15.19	18.0867	13.6067	0.752304
SAUSA300_RS02975	MFS transporter CDS	Expression Level	631334	632734	1401	forward	0.35	0.44234	12711.5	0.35	0.265254	0.29487	0.368353	0.899563	364.43	401.68	253.95	299.7	276.9	201.64	340.02	259.413	0.762936
SAUSA300_RS08545	greA CDS	Expression Level	1716722	1717198	477	reverse	0.5	0.31854	5188.96	0.5	0.264958	0.230552	0.250461	1.14923	493.1	338.31	399.48	292.3	325.74	310.38	410.297	309.473	0.754267
SAUSA300_RS09550	hypothetical protein CDS	Expression Level	1927784	1928167	384	reverse	0.33	0.472115	531.092	0.33	0.263526	0.312824	0.399559	0.842408	51.31	50.61	53.82	27.54	39.43	50.23	51.9133	39.0667	0.752536
SAUSA300_RS13090	6-carboxyhexanoate--CoA ligase CDS	Expression Level	2546079	2546771	693	reverse	0.31	0.484718	168.295	0.31	0.261523	0.318518	0.411612	0.821061	8.69	11.74	6.77	6.61	7.01	7.01	9.06667	6.87667	0.758456
SAUSA300_RS04425	SUF system NifU family Fe-S cluster assembly protein CDS	Expression Level	901281	901745	465	forward	0.3	0.497659	5793.76	0.3	0.260496	0.326216	0.424557	0.79854	415.05	450.86	537.9	264.48	535.57	280.17	467.937	360.073	0.769492
SAUSA300_RS00840	CatB-related O-acetyltransferase CDS	Expression Level	181413	182039	627	forward	0.35	0.451413	193.562	0.35	0.2603	0.295266	0.378006	0.881576	15.01	8.45	11.6	8.73	10.19	7.53	11.6867	8.81667	0.754421
SAUSA300_RS06675	amino acid permease CDS	Expression Level	1348339	1349793	1455	reverse	0.36	0.437053	11198.9	0.36	0.26029	0.286146	0.363013	0.909639	364.57	203.31	306.07	231.35	249.25	179.29	291.317	219.963	0.755066
SAUSA300_RS03675	fructose-specific PTS transporter subunit EIIC CDS	Expression Level	758921	760879	1959	forward	0.2	0.630409	105310	0.2	0.26006	0.44581	0.559662	0.583343	1635.25	2459.34	1929.74	1124.96	2795.64	807.93	2008.11	1576.18	0.784906
SAUSA300_RS06835	4-oxalocrotonate tautomerase CDS	Expression Level	1385896	1386081	186	reverse	0.17	0.66969	801.499	0.17	0.259415	0.498011	0.602434	0.520903	153.05	135.66	196.78	125.4	46.39	186.05	161.83	119.28	0.73707
SAUSA300_RS04675	TVP38/TMEM64 family protein CDS	Expression Level	946653	947228	576	forward	0.35	0.446324	4788.44	0.35	0.258785	0.290261	0.372628	0.891561	387.07	228.7	328.05	262.72	205.2	236.82	314.607	234.913	0.746689
SAUSA300_RS03225	HAD family hydrolase CDS	Expression Level	674275	674994	720	forward	0.3	0.498946	2676.25	0.3	0.258748	0.324921	0.425834	0.796341	158.97	103.88	158.5	95.38	85.49	132.36	140.45	104.41	0.743396
SAUSA300_RS03240	hypothetical protein CDS	Expression Level	676582	677298	717	forward	0.33	0.463221	8726.21	0.33	0.258127	0.300939	0.391037	0.857738	383.63	584.84	398.27	335.91	435.17	275.68	455.58	348.92	0.765881
SAUSA300_RS02605	septum formation initiator family protein CDS	Expression Level	544290	544682	393	forward	0.45	0.351715	2284.68	0.45	0.255843	0.237287	0.280944	1.0782	255.42	177.68	226.88	145.67	191.5	159.29	219.993	165.487	0.752235
SAUSA300_RS00935	DUF2294 domain-containing protein CDS	Expression Level	200075	200434	360	forward	0.23	0.584802	27079.1	0.23	0.25509	0.38966	0.512695	0.654648	3644.34	1603.77	3317.2	2566.74	1543.97	2232.72	2855.1	2114.48	0.740595
SAUSA300_RS08335	cdd CDS	Expression Level	1679488	1679892	405	reverse	0.26	0.546865	2109.34	0.26	0.254777	0.355496	0.473571	0.71668	191.99	210.53	185.25	95.56	235.61	120.49	195.923	150.553	0.76843
SAUSA300_RS03540	sugar efflux transporter CDS	Expression Level	735243	736463	1221	forward	0.42	0.375876	6026.13	0.42	0.254775	0.247718	0.30372	1.02849	198.87	192.88	166.55	129.91	182	112.4	186.1	141.437	0.760004
SAUSA300_RS13435	hypothetical protein CDS	Expression Level	2610911	2611198	288	reverse	0.31	0.484718	106.622	0.31	0.252208	0.307093	0.411488	0.821277	17.15	11.26	13.69	11.69	12.09	7.76	14.0333	10.5133	0.749169
SAUSA300_RS08820	ccsA CDS	Expression Level	1771527	1772342	816	reverse	0.41	0.386106	10514.6	0.41	0.251863	0.25004	0.313796	1.00729	466.4	573.1	415.31	389.53	397.23	312.49	484.937	366.417	0.755597
SAUSA300_RS13450	hypothetical protein CDS	Expression Level	2611527	2612851	1325	reverse	0.5	0.31754	1008.76	0.5	0.251684	0.218534	0.249447	1.15169	30.81	26.78	28.77	19.88	21.47	23.14	28.7867	21.4967	0.746758
SAUSA300_RS01735	protein-ADP-ribose hydrolase CDS	Expression Level	378498	379298	801	forward	0.34	0.452613	654.97	0.34	0.251177	0.285787	0.379457	0.878896	32.97	27.56	32.27	17.08	31.78	21.29	30.9333	23.3833	0.755927
SAUSA300_RS03670	pfkB CDS	Expression Level	757995	758915	921	forward	0.22	0.603055	35028.6	0.22	0.247285	0.39396	0.530206	0.627692	1048.48	2148.23	1071.26	898.21	1504.05	872.08	1422.66	1091.45	0.767189
SAUSA300_RS07565	XkdX family protein CDS	Expression Level	1550725	1550889	165	reverse	0.09	0.814307	3.90255	0.09	0.245618	0.842537	0.770652	0.291522	0.36	0.89	1.15	0.39	0.33	1.04	0.8	0.586667	0.733333
SAUSA300_RS04460	DUF72 domain-containing protein CDS	Expression Level	906636	907484	849	forward	0.26	0.552779	3441.08	0.26	0.244867	0.347214	0.480664	0.705236	118.42	215.07	122.74	98.35	147.37	101.2	152.077	115.64	0.760406
SAUSA300_RS06595	cls CDS	Expression Level	1333929	1335410	1482	forward	0.31	0.491175	10245.3	0.31	0.244269	0.301929	0.418499	0.809028	264.21	207.67	314.71	188.71	160.54	231.48	262.197	193.577	0.738288
SAUSA300_RS03685	nagA CDS	Expression Level	761187	762368	1182	forward	0.39	0.407398	6605.47	0.39	0.243784	0.252348	0.334014	0.966061	205.41	214.02	214.87	120.79	189.94	164.74	211.433	158.49	0.749598
SAUSA300_RS06400	MTH1187 family thiamine-binding protein CDS	Expression Level	1303493	1303786	294	forward	0.4	0.399119	469.965	0.4	0.243442	0.247896	0.326085	0.98203	56.02	54.54	70.94	46.68	43	45.51	60.5	45.0633	0.744848
SAUSA300_RS10355	DUF2179 domain-containing protein CDS	Expression Level	2057051	2057653	603	reverse	0.39	0.407152	4049.63	0.39	0.243171	0.251533	0.333667	0.966754	285.86	209.21	270.45	157.28	204.16	207.24	255.173	189.56	0.742868
SAUSA300_RS10565	DUF2951 domain-containing protein CDS	Expression Level	2090666	2090962	297	reverse	0.16	0.69805	60.3623	0.16	0.242746	0.509758	0.633933	0.476198	8.45	9.83	4.82	2.49	10.02	5.05	7.7	5.85333	0.760173
SAUSA300_RS01630	brnQ CDS	Expression Level	355497	356804	1308	reverse	0.16	0.695694	13747.7	0.16	0.242061	0.503661	0.630799	0.480603	335.42	621.21	223.94	226.57	529.19	162.49	393.523	306.083	0.777802
SAUSA300_RS11715	sepA CDS	Expression Level	2301007	2301480	474	reverse	0.28	0.520482	4326.93	0.28	0.241356	0.31749	0.447135	0.7602	440.59	258.1	344.6	319.99	207.07	242.11	347.763	256.39	0.737254
SAUSA300_RS06605	ABC transporter permease CDS	Expression Level	1336462	1337193	732	forward	0.29	0.509546	410.402	0.29	0.241277	0.309845	0.436156	0.778701	22.61	24.8	16.24	13.59	21.5	12.92	21.2167	16.0033	0.754281
SAUSA300_RS13955	DUF2316 family protein CDS	Expression Level	2717931	2718230	300	reverse	0.31	0.487569	140.613	0.31	0.240278	0.294714	0.414904	0.815294	17.12	21.03	14.99	11.73	13.38	14.48	17.7133	13.1967	0.745013
SAUSA300_RS02920	sdrD CDS	Expression Level	614357	618502	4146	forward	0.31	0.486907	2435.94	0.31	0.238014	0.291425	0.414085	0.816726	19.33	21.92	25.5	15.34	14.09	19.86	22.25	16.43	0.738427
SAUSA300_RS08455	rsfS CDS	Expression Level	1702434	1702787	354	reverse	0.37	0.424978	3200	0.37	0.235253	0.252246	0.35101	0.932633	419.03	278.6	337.11	223.74	267.47	272.08	344.913	254.43	0.737664
SAUSA300_RS13880	phytoene/squalene synthase family protein CDS	Expression Level	2703659	2704522	864	reverse	0	NA	8752.58	0	0.234674	0.713066	NA	0.329105	98.94	908.69	109.64	217.63	423.68	233.41	372.423	291.573	0.782908
SAUSA300_RS14690	lytM CDS	Expression Level	2870453	2871832	1380	reverse	0.36	0.435439	3098.14	0.36	0.233003	0.255352	0.361517	0.912478	89.82	86.9	79.35	53.76	60.94	73.96	85.3567	62.8867	0.736752
SAUSA300_RS06770	acyl-CoA thioesterase CDS	Expression Level	1370016	1370483	468	forward	0.39	0.404393	4398.75	0.39	0.23247	0.239134	0.330984	0.972134	412.55	290.68	373.11	228.59	309.9	258.44	358.78	265.643	0.740407
SAUSA300_RS07635	hypothetical protein CDS	Expression Level	1566208	1566540	333	reverse	0.17	0.683658	26.3807	0.17	0.231564	0.464251	0.617928	0.498789	3.41	3.51	2.02	3.2	1.84	1.6	2.98	2.21333	0.742729
SAUSA300_RS10520	hypothetical protein CDS	Expression Level	2085548	2085808	261	forward	0.17	0.672078	1605.04	0.17	0.231264	0.447202	0.605063	0.517134	326.01	127.23	253.94	231.32	100.74	180.86	235.727	170.973	0.725303
SAUSA300_RS10090	SAV1866 family putative multidrug efflux ABC transporter CDS	Expression Level	2008366	2010102	1737	reverse	0.19	0.645096	2901.34	0.19	0.231138	0.41238	0.575141	0.560497	60.88	87.55	40.91	38.07	74.25	31.78	63.1133	48.0333	0.761065
SAUSA300_RS05820	rsmH CDS	Expression Level	1172490	1173425	936	forward	0.36	0.44152	36685.4	0.36	0.230989	0.256076	0.367039	0.902033	1315.67	1633.87	1511.37	972.34	1428.39	940.15	1486.97	1113.63	0.748923
SAUSA300_RS03645	DNA-binding protein CDS	Expression Level	753786	754208	423	reverse	0.35	0.444238	3568.76	0.35	0.230351	0.257186	0.370436	0.895657	399.43	243.72	325.18	252.5	245.72	214.91	322.777	237.71	0.736453
SAUSA300_RS06370	recA CDS	Expression Level	1296193	1297236	1044	forward	0.48	0.329187	23298.2	0.48	0.229416	0.203878	0.260479	1.12526	850.51	819.9	879.35	550.25	703.31	632.79	849.92	628.783	0.739815
SAUSA300_RS08630	replication-associated recombination protein A CDS	Expression Level	1733436	1734710	1275	forward	0.37	0.429975	9508.47	0.37	0.223555	0.242153	0.355905	0.923197	337.31	219.51	300.74	211.28	233.07	186.14	285.853	210.163	0.735214
SAUSA300_RS13085	QueT transporter family protein CDS	Expression Level	2545601	2546068	468	reverse	0.22	0.606548	57.9441	0.22	0.220861	0.355069	0.533927	0.622022	5.53	3.25	5.49	3.06	3.41	3.87	4.75667	3.44667	0.724597
SAUSA300_RS14000	hypothetical protein CDS	Expression Level	2725766	2726134	369	reverse	0.17	0.671036	203.459	0.17	0.2189	0.421917	0.603884	0.518823	21.2	23.7	17.89	21.89	8.07	15.84	20.93	15.2667	0.729416
SAUSA300_RS01825	EfeM/EfeO family lipoprotein CDS	Expression Level	396024	396878	855	forward	0.19	0.645096	75.8086	0.19	0.218891	0.390739	0.575345	0.560197	2.11	4.66	3.23	2.57	2.43	2.45	3.33333	2.48333	0.745
SAUSA300_RS11955	hypothetical protein CDS	Expression Level	2347133	2348539	1407	reverse	0.25	0.557173	6393.47	0.25	0.216261	0.309907	0.485286	0.697826	146.23	209.63	163.03	163.24	117.38	101.38	172.963	127.333	0.736187
SAUSA300_RS10465	pmtB CDS	Expression Level	2077500	2078180	681	reverse	0.17	0.678425	3405.76	0.17	0.214423	0.422932	0.612161	0.506991	304.85	89.55	186.48	153.11	128.33	137.6	193.627	139.68	0.721388
SAUSA300_RS08450	class I SAM-dependent methyltransferase CDS	Expression Level	1701715	1702431	717	reverse	0.29	0.517127	8241.46	0.29	0.21419	0.279556	0.443569	0.766181	582.53	324.7	421.43	295.32	343.89	326.47	442.887	321.893	0.726807
SAUSA300_RS09815	exonuclease SbcCD subunit D CDS	Expression Level	1976504	1977700	1197	reverse	0.41	0.385812	14915.8	0.41	0.213128	0.211302	0.313145	1.00864	474.37	425.12	534.07	365.75	381.09	302.74	477.853	349.86	0.732149
SAUSA300_RS13100	bioB CDS	Expression Level	2547875	2548882	1008	reverse	0.25	0.568676	170.087	0.25	0.211257	0.311127	0.497134	0.679006	7.12	6.98	5.3	3.86	4.43	5.74	6.46667	4.67667	0.723196
SAUSA300_RS06575	hypothetical protein CDS	Expression Level	1331282	1331632	351	forward	0.14	0.727728	1793.53	0.14	0.209541	0.48639	0.666607	0.430809	229.29	104.21	257.19	230.48	78.8	115.38	196.897	141.553	0.718922
SAUSA300_RS06530	minor capsid protein CDS	Expression Level	<1328717	1329379	>663	forward	0.19	0.647265	192.248	0.19	0.205244	0.369258	0.578328	0.555828	13.1	6.12	14.36	8.88	7.99	7.4	11.1933	8.09	0.722752
SAUSA300_RS10815	ATP-dependent helicase CDS	Expression Level	2123965	2124897	933	forward	0.3	0.504974	3388.87	0.3	0.203868	0.25928	0.4317	0.786285	152.98	107.95	159.31	115.2	104.44	85.07	140.08	101.57	0.725086
SAUSA300_RS05340	peptide deformylase CDS	Expression Level	1086819	1087370	552	reverse	0.4	0.398377	5333.26	0.4	0.201965	0.205282	0.325194	0.98384	425.07	331.52	361.47	280.28	274.76	253.14	372.687	269.393	0.722841
SAUSA300_RS00745	phnE CDS	Expression Level	161223	162038	816	reverse	0.22	0.603641	225.414	0.22	0.193554	0.308908	0.530937	0.626577	9.61	10.11	12.24	6.41	10.92	5.96	10.6533	7.76333	0.728723
SAUSA300_RS15815	SH3 domain-containing protein CDS	Expression Level	2087440	>2087775	>336	reverse	0.31	0.486907	1650.15	0.31	0.192286	0.235463	0.41414	0.81663	222.66	162.11	186.04	141.29	159.59	111.27	190.27	137.383	0.722044
SAUSA300_RS03375	ABC transporter ATP-binding protein/permease CDS	Expression Level	703176	704903	1728	forward	0.29	0.515866	52460.4	0.29	0.19168	0.249482	0.442303	0.76831	1096.41	1140.1	1277.79	720.44	1108.48	727.01	1171.43	851.977	0.727294
SAUSA300_RS01450	lytM CDS	Expression Level	322343	323293	951	forward	0.28	0.520482	868.301	0.28	0.191562	0.252019	0.447191	0.760107	41.52	27.15	37.56	26.67	25.01	24.36	35.41	25.3467	0.715805
SAUSA300_RS06720	DUF896 domain-containing protein CDS	Expression Level	1356164	1356403	240	forward	0.22	0.609013	510.668	0.22	0.190368	0.308006	0.536532	0.618065	90.68	66.08	90.79	42.89	82.25	54.06	82.5167	59.7333	0.723894
SAUSA300_RS04250	type I 3-dehydroquinate dehydratase CDS	Expression Level	873731	874447	717	forward	0.21	0.614899	929.887	0.21	0.190209	0.312894	0.543252	0.607902	54.41	37.56	58.79	42.04	28.06	37.15	50.2533	35.75	0.711396
SAUSA300_RS00770	bifunctional metallophosphatase/5'-nucleotidase CDS	Expression Level	166604	168139	1536	forward	0.29	0.51461	929.541	0.29	0.189654	0.245966	0.440674	0.771056	22.06	24.77	23.18	17.36	14.91	17.87	23.3367	16.7133	0.716183
SAUSA300_RS03860	hypothetical protein CDS	Expression Level	797842	797997	156	forward	0.05	0.89162	2.04927	0.05	0.189102	1.1137	0.865171	0.169796	1.01	0.56	0	0	0.7	0.4	0.523333	0.366667	0.700637
SAUSA300_RS05330	DNA-dependent RNA polymerase auxiliary subunit epsilon family protein CDS	Expression Level	1086120	1086338	219	reverse	0.23	0.583724	10757.7	0.23	0.186687	0.284393	0.511541	0.65644	1562.27	2396.69	1709.19	1363.13	1599.08	1152.23	1889.38	1371.48	0.725888
SAUSA300_RS11605	PTS mannitol transporter subunit IICB CDS	Expression Level	2272681	2274219	1539	forward	0.14	0.727728	1086.89	0.14	0.18657	0.432944	0.666517	0.430934	20.62	40.63	19.85	19.28	29.4	11.34	27.0333	20.0067	0.740074
SAUSA300_RS07085	MoxR family ATPase CDS	Expression Level	1433301	1434092	792	reverse	0.13	0.744067	1192.98	0.13	0.180426	0.446422	0.686095	0.40416	59.49	75.13	39.7	29.09	74.34	25.2	58.1067	42.8767	0.737896
SAUSA300_RS10470	pmtA CDS	Expression Level	2078181	2079077	897	reverse	0.14	0.732704	7270.13	0.14	0.180015	0.426903	0.67326	0.421678	497.11	149.88	306.61	218.48	193.57	256.53	317.867	222.86	0.701112
SAUSA300_RS11310	fabZ CDS	Expression Level	2217872	2218312	441	reverse	0.12	0.755772	9311.34	0.12	0.179612	0.465026	0.699319	0.38624	513.21	1420.19	486.3	510.97	755.1	505.81	806.567	590.627	0.732273
SAUSA300_RS03725	hypothetical protein CDS	Expression Level	769437	770021	585	reverse	0.23	0.582418	6788.5	0.23	0.177954	0.270223	0.510188	0.658545	425.76	519.65	401.7	381.93	334.35	250.41	449.037	322.23	0.717603
SAUSA300_RS07845	hypothetical protein CDS	Expression Level	1589850	1589996	147	forward	0.16	0.687183	2377.96	0.16	0.177917	0.360468	0.621608	0.493572	598.44	761.62	514.95	603.21	306.37	421.28	625.003	443.62	0.709788
SAUSA300_RS05815	mraZ CDS	Expression Level	1172043	1172474	432	forward	0.33	0.464176	34835.4	0.33	0.176395	0.206075	0.392012	0.855975	3045.67	2834.99	3520.48	2124.37	2388.19	2181.67	3133.71	2231.41	0.712066
SAUSA300_RS06570	hypothetical protein CDS	Expression Level	1331047	1331241	195	forward	0.1	0.792343	1167.07	0.1	0.176153	0.537395	0.74307	0.327791	265.03	94.95	341.38	226.97	75.68	185.48	233.787	162.71	0.695976
SAUSA300_RS04420	cysteine desulfurase CDS	Expression Level	900041	901291	1251	forward	0.18	0.666954	19934.7	0.18	0.173615	0.329969	0.598781	0.526155	626.78	510.34	724.04	308.85	657.96	374.34	620.387	447.05	0.720599
SAUSA300_RS08245	5-formyltetrahydrofolate cyclo-ligase CDS	Expression Level	1660730	1661269	540	reverse	0.18	0.664	2262.81	0.18	0.172752	0.325752	0.595891	0.530318	175.4	119.01	195.95	121.94	88.25	133.38	163.453	114.523	0.700649
SAUSA300_RS00390	ATP-binding cassette domain-containing protein CDS	Expression Level	84400	85035	636	forward	0.17	0.669585	482.664	0.17	0.171027	0.327809	0.60186	0.521727	39.12	19.38	30.68	24.52	22.02	16.56	29.7267	21.0333	0.707558
SAUSA300_RS03610	GTP-binding protein CDS	Expression Level	746993	747919	927	forward	0.28	0.52551	4748.39	0.28	0.170659	0.226952	0.452074	0.751963	209.25	166.47	223.69	151.01	154.3	120.36	199.803	141.89	0.710148
SAUSA300_RS06535	hypothetical protein CDS	Expression Level	1329392	1329640	249	forward	0.1	0.796549	531.81	0.1	0.169711	0.528568	0.748153	0.321076	88.42	44.34	117.37	82.77	22.92	67.67	83.3767	57.7867	0.69308
SAUSA300_RS00940	NAD-dependent formate dehydrogenase CDS	Expression Level	200607	201632	1026	forward	0.29	0.514906	803.681	0.29	0.169689	0.220284	0.441111	0.770318	32.18	27.78	31.69	21.04	26.19	18.07	30.55	21.7667	0.712493
SAUSA300_RS04440	hypothetical protein CDS	Expression Level	903623	903937	315	reverse	0.15	0.710374	254.181	0.15	0.169484	0.370568	0.64741	0.457363	36.53	23.5	34.26	32.47	17.16	16.97	31.43	22.2	0.706332
SAUSA300_RS07200	virulence factor C CDS	Expression Level	1453242	1454366	1125	reverse	0.2	0.629874	9310.4	0.2	0.16945	0.289963	0.558962	0.584383	359.16	290.84	318.52	198.8	328.36	168.53	322.84	231.897	0.718302
SAUSA300_RS09435	crcB CDS	Expression Level	1909002	1909367	366	forward	0.11	0.781275	423.272	0.11	0.167271	0.486569	0.731015	0.343776	56.08	40.7	38.67	25.81	60.39	12.68	45.15	32.96	0.730011
SAUSA300_RS03260	DUF2922 domain-containing protein CDS	Expression Level	680952	681176	225	reverse	0.11	0.776447	30.9865	0.11	0.167203	0.474334	0.724463	0.352501	6.45	3.18	6.36	5.79	2.97	2.57	5.33	3.77667	0.708568
SAUSA300_RS07850	hypothetical protein CDS	Expression Level	1589993	1590607	615	reverse	0.16	0.694127	8142.63	0.16	0.166898	0.345079	0.628634	0.483651	514.3	522.34	509.47	464.47	230.16	386.62	515.37	360.417	0.699336
SAUSA300_RS10420	YolD-like family protein CDS	Expression Level	2070466	2070867	402	forward	0.11	0.777194	845.995	0.11	0.166774	0.475536	0.725807	0.350708	75.11	116.57	52.35	60.45	92.33	25.74	81.3433	59.5067	0.731549
SAUSA300_RS06895	femB CDS	Expression Level	1398327	1399586	1260	forward	0.15	0.705795	35547.9	0.15	0.166497	0.357564	0.641471	0.465643	980.46	1412.57	887.23	636.13	1177.19	562.48	1093.42	791.933	0.724272
SAUSA300_RS02330	methionine ABC transporter ATP-binding protein CDS	Expression Level	488780	489805	1026	forward	0.27	0.537774	1283.54	0.27	0.164802	0.225136	0.464162	0.732011	55.22	50.1	41.18	33.74	35.96	33.65	48.8333	34.45	0.705461
SAUSA300_RS14405	hypothetical protein CDS	Expression Level	<2819655	2820113	>459	forward	0.19	0.643072	845.225	0.19	0.164305	0.291313	0.572743	0.564017	66.16	86.5	61.89	52.42	63.62	37.66	71.5167	51.2333	0.716383
SAUSA300_RS14325	BglG family transcription antiterminator CDS	Expression Level	2787548	2789422	1875	forward	0.3	0.502277	1069.83	0.3	0.162412	0.205446	0.429215	0.790535	25.03	20.83	21.09	15.94	15.89	15.26	22.3167	15.6967	0.703361
SAUSA300_RS10395	cysteine hydrolase CDS	Expression Level	2065707	2066267	561	forward	0.2	0.636758	10541.5	0.2	0.161532	0.281424	0.565981	0.57398	785.2	560.83	862.24	405.08	602.17	547.43	736.09	518.227	0.704026
SAUSA300_RS10255	hypothetical protein CDS	Expression Level	2034944	2035036	93	reverse	0.14	0.724193	69.2442	0.14	0.160609	0.368386	0.662851	0.43598	27.41	22.3	37.69	21.48	27.01	13.78	29.1333	20.7567	0.712471
SAUSA300_RS03620	hypothetical protein CDS	Expression Level	748965	749252	288	forward	0.25	0.568676	1243.46	0.25	0.157906	0.23249	0.497016	0.679192	175.16	178.58	152.19	134.98	115.8	105.13	168.643	118.637	0.703477
SAUSA300_RS12785	CDP-glycerol glycerophosphotransferase family protein CDS	Expression Level	2487828	2489501	1674	forward	0.21	0.610894	8375.12	0.21	0.156712	0.25486	0.538626	0.614892	176.85	221.74	186.76	122.7	175.54	117.76	195.117	138.667	0.710686
SAUSA300_RS04415	sufD CDS	Expression Level	898628	899935	1308	forward	0.17	0.677691	28405.1	0.17	0.155708	0.305987	0.610842	0.508872	789.62	818.26	939.19	467.82	882.08	468.12	849.023	606.007	0.713769
SAUSA300_RS06665	hypothetical protein CDS	Expression Level	1347807	1348121	315	reverse	0.11	0.768532	1318.57	0.11	0.154329	0.421327	0.714146	0.366293	158.71	140.18	192.65	120.79	58.64	158.09	163.847	112.507	0.686658
SAUSA300_RS10310	CamS family sex pheromone protein CDS	Expression Level	2046243	2047442	1200	reverse	0.32	0.4833	7206.53	0.32	0.15412	0.187018	0.40989	0.824087	250.18	214.66	241.79	157.99	181.45	156.11	235.543	165.183	0.701286
SAUSA300_RS00270	IS3 family transposase CDS	Expression Level	61738	62588	851	reverse	0.15	0.715298	148.239	0.15	0.151601	0.337375	0.653176	0.449355	9.4	4.74	6.49	5.61	4.91	3.86	6.87667	4.79333	0.697043
SAUSA300_RS01415	rbsU CDS	Expression Level	315859	316740	882	reverse	0.13	0.736913	2836.36	0.13	0.148362	0.357234	0.677918	0.415306	114.97	141.27	121.06	68.57	141.98	59.51	125.767	90.02	0.71577
SAUSA300_RS01755	PTS ascorbate transporter subunit IIC CDS	Expression Level	382665	384011	1347	reverse	0.1	0.786613	1322.37	0.1	0.147642	0.439377	0.736852	0.336025	21.96	62.52	29.46	29.62	31.88	19.9	37.98	27.1333	0.714411
SAUSA300_RS07205	NifU N-terminal domain-containing protein CDS	Expression Level	1454404	1454655	252	reverse	0.18	0.654455	511.079	0.18	0.1466	0.26928	0.586156	0.544415	87.52	73.07	78.76	43	74.16	50.67	79.7833	55.9433	0.701191
SAUSA300_RS07185	dihydrofolate reductase CDS	Expression Level	1450730	1451209	480	reverse	0.14	0.729662	5904.3	0.14	0.146273	0.342893	0.669682	0.426584	382.43	669.68	385.57	270.52	419.12	326.97	479.227	338.87	0.707118
SAUSA300_RS02045	hypothetical protein CDS	Expression Level	433673	434629	957	reverse	0.21	0.610784	13431.4	0.21	0.145956	0.237184	0.538311	0.61537	567.88	493.77	594.18	353.79	494.3	315.71	551.943	387.933	0.70285
SAUSA300_RS12530	hypothetical protein CDS	Expression Level	2437262	2437453	192	reverse	0.22	0.598841	1216.05	0.22	0.143286	0.226116	0.526286	0.633685	260.59	236.3	250.49	168.2	161.11	187.73	249.127	172.347	0.691803
SAUSA300_RS06165	sucD CDS	Expression Level	1248020	1248928	909	forward	0.14	0.718958	17689.2	0.14	0.14262	0.321721	0.657546	0.443304	894.95	554.75	856.47	416.83	762.18	439.82	768.723	539.61	0.701956
SAUSA300_RS13695	hypothetical protein CDS	Expression Level	2665289	2665387	99	reverse	0.08	0.829308	13.908	0.08	0.142194	0.526337	0.787039	0.270157	8.32	4.72	3.84	3.07	4.96	3.32	5.62667	3.78333	0.672393
SAUSA300_RS13995	DUF4176 domain-containing protein CDS	Expression Level	2725482	2725778	297	reverse	0.12	0.755948	738.016	0.12	0.138269	0.358529	0.699752	0.385655	105.82	90.37	97.42	88.11	41.32	71.42	97.87	66.95	0.684071
SAUSA300_RS10875	GNAT family N-acetyltransferase CDS	Expression Level	2137030	2137473	444	reverse	0.1	0.787245	2036.97	0.1	0.134504	0.402111	0.738007	0.334494	129.11	284.36	123.16	141.06	124.89	109.91	178.877	125.287	0.700408
SAUSA300_RS13700	sdaAA CDS	Expression Level	2665406	2666305	900	reverse	0.19	0.645096	1376.47	0.19	0.134393	0.23998	0.575468	0.560016	64.57	50.38	66.49	35.62	50.51	39.61	60.48	41.9133	0.693011
SAUSA300_RS09410	competence protein ComK CDS	Expression Level	1905227	1905670	444	forward	0.12	0.766484	1319.79	0.12	0.134284	0.363706	0.71197	0.369211	131.37	118.79	101.51	121.89	64.38	56.61	117.223	80.96	0.690647
SAUSA300_RS00125	MBL fold metallo-hydrolase CDS	Expression Level	29998	30798	801	forward	0.16	0.694132	4589.68	0.16	0.132792	0.274765	0.628887	0.483294	232.28	212.24	234.19	196.51	128.57	141.28	226.237	155.453	0.687127
SAUSA300_RS12835	TetR/AcrR family transcriptional regulator CDS	Expression Level	2496132	2496755	624	forward	0.14	0.730173	3578.88	0.14	0.131533	0.309067	0.670413	0.425582	207.77	227.37	243.07	174.26	203.3	97.64	226.07	158.4	0.700668
SAUSA300_RS00505	DNA2/NAM7 family helicase CDS	Expression Level	105097	108249	3153	forward	0.13	0.73956	2864.49	0.13	0.131281	0.319496	0.681145	0.410901	38.69	29.58	39.6	29.12	17.46	26.86	35.9567	24.48	0.68082
SAUSA300_RS12505	hypothetical protein CDS	Expression Level	2432936	2433265	330	forward	0.09	0.804367	308.355	0.09	0.13034	0.424222	0.758658	0.307244	35.41	51.24	23.24	35.6	25.9	15.3	36.63	25.6	0.698881
SAUSA300_RS03505	sarX CDS	Expression Level	731256	731615	360	forward	0.11	0.776447	225.064	0.11	0.128989	0.366054	0.724555	0.352378	32.89	17.2	24.42	22.08	12.59	16.06	24.8367	16.91	0.680848
SAUSA300_RS14425	peptide-methionine (S)-S-oxide reductase CDS	Expression Level	2821690	2822166	477	reverse	0.16	0.697405	432.848	0.16	0.12539	0.262476	0.632848	0.477721	34.32	41.11	31.9	23.45	23.38	26.8	35.7767	24.5433	0.686015
SAUSA300_RS06610	sensor histidine kinase CDS	Expression Level	1337197	1338288	1092	forward	0.19	0.64642	1922.66	0.19	0.12526	0.224706	0.577229	0.557437	71.55	69.42	68.02	53.92	52.07	38.25	69.6633	48.08	0.690177
SAUSA300_RS11585	hypothetical protein CDS	Expression Level	2267459	2267551	93	forward	0.11	0.772934	57.8511	0.11	0.124055	0.345943	0.719894	0.3586	29.51	23.55	20.73	19.15	13.5	17.82	24.5967	16.8233	0.683968
SAUSA300_RS05825	ftsL CDS	Expression Level	1173439	1173840	402	forward	0.17	0.66969	8618.93	0.17	0.121721	0.233656	0.602408	0.520941	734.04	908.7	899.01	566.05	687.19	503.71	847.25	585.65	0.691236
SAUSA300_RS04270	gcvH CDS	Expression Level	876197	876577	381	forward	0.09	0.808237	11311.2	0.09	0.119197	0.395591	0.763175	0.301315	1313.11	912.11	1317.82	830.84	460.99	1078.95	1181.01	790.26	0.669137
SAUSA300_RS10910	CPBP family intramembrane metalloprotease MroQ CDS	Expression Level	2141985	2142728	744	forward	0.08	0.827196	8961.01	0.08	0.111331	0.407361	0.784624	0.273299	633.41	279.55	535.14	427.43	214.55	325.51	482.7	322.497	0.66811
SAUSA300_RS07650	Clp protease ClpP CDS	Expression Level	1568074	1568847	774	reverse	0.1	0.802093	36.6812	0.1	0.110747	0.355448	0.755366	0.311572	2.18	1.87	1.57	1.37	1.22	1.21	1.87333	1.26667	0.676157
SAUSA300_RS06360	pgsA CDS	Expression Level	1294072	1294650	579	forward	0.14	0.727731	5560.46	0.14	0.109218	0.253732	0.66687	0.430448	387.61	349.98	410	299.28	218.75	256.62	382.53	258.217	0.675023
SAUSA300_RS04805	peptide ABC transporter substrate-binding protein CDS	Expression Level	978194	979849	1656	forward	0.17	0.678369	6332.84	0.17	0.107319	0.211402	0.611696	0.507654	156.77	139.97	160.68	115.47	104.3	90.54	152.473	103.437	0.678392
SAUSA300_RS04890	RluA family pseudouridine synthase CDS	Expression Level	995776	996630	855	forward	0.15	0.712243	2980.56	0.15	0.106232	0.233843	0.649623	0.454286	129.86	147.89	138.21	78.72	106.78	97.44	138.653	94.3133	0.68021
SAUSA300_RS07345	biotin--[acetyl-CoA-carboxylase] ligase CDS	Expression Level	1514019	1514990	972	reverse	0.14	0.728477	4568.27	0.14	0.105683	0.246261	0.667814	0.429151	183.09	210.27	167.43	105.64	146.3	129.75	186.93	127.23	0.680629
SAUSA300_RS02755	cysE CDS	Expression Level	576457	577104	648	forward	0.1	0.802093	1389.42	0.1	0.105027	0.337083	0.755362	0.311577	67.62	107.45	79.76	41.99	61.47	69.66	84.9433	57.7067	0.679355
SAUSA300_RS10915	SdrH family protein CDS	Expression Level	2142753	2144006	1254	reverse	0.13	0.734359	3099.29	0.13	0.104931	0.250292	0.675044	0.419236	111.8	86.32	98.19	72.34	57.36	69.28	98.77	66.3267	0.671526
SAUSA300_RS04465	sulfite exporter TauE/SafE family protein CDS	Expression Level	907497	908324	828	forward	0.11	0.784759	3270.29	0.11	0.104199	0.307305	0.734555	0.339073	146.33	189.66	134.76	77.74	139.65	104.9	156.917	107.43	0.684631
SAUSA300_RS03230	alpha/beta hydrolase CDS	Expression Level	674978	675778	801	forward	0.11	0.779123	3379.92	0.11	0.103646	0.298502	0.728425	0.347221	149.6	152.08	202.9	108.07	94.67	135.68	168.193	112.807	0.670696
SAUSA300_RS14465	icaB CDS	Expression Level	2828115	2828987	873	forward	0.11	0.775221	183.984	0.11	0.10289	0.290121	0.722857	0.354644	9.79	8.71	6.71	5.35	5.24	6.34	8.40333	5.64333	0.671559
SAUSA300_RS07915	aldo/keto reductase CDS	Expression Level	1602550	1603458	909	forward	0.14	0.730278	9582.96	0.14	0.0942887	0.221808	0.67077	0.425091	411.44	405.59	448.59	255.3	284.89	308.24	421.873	282.81	0.670367
SAUSA300_RS03735	queD CDS	Expression Level	770837	771256	420	reverse	0.12	0.755267	1015.08	0.12	0.0930752	0.240132	0.698312	0.3876	98.54	95.3	96.25	75.8	58.02	60.59	96.6967	64.8033	0.670171
SAUSA300_RS14225	ABC transporter permease CDS	Expression Level	2766209	2768209	2001	reverse	0.11	0.778433	3067.03	0.11	0.093061	0.266807	0.727243	0.348796	61.53	59.43	63.12	46.43	32.87	43.38	61.36	40.8933	0.666449
SAUSA300_RS01410	rbsD CDS	Expression Level	315440	315844	405	reverse	0.06	0.864702	2156.1	0.06	0.0928727	0.433599	0.830399	0.21419	134.62	321.91	175.69	114.32	220.58	102.89	210.74	145.93	0.692465
SAUSA300_RS05325	ribonuclease J CDS	Expression Level	1084423	1086120	1698	reverse	0.11	0.776808	63774.6	0.11	0.0911821	0.259365	0.725169	0.351559	1556.64	1473.99	1485.01	920.82	1374.67	771.96	1505.21	1022.48	0.679295
SAUSA300_RS13425	hypothetical protein CDS	Expression Level	2608829	2609020	192	reverse	0.05	0.887287	12824.8	0.05	0.0907021	0.510806	0.859063	0.177567	2806.66	1158.77	4113.14	1431.53	1148.56	2699.83	2692.86	1759.97	0.653571
SAUSA300_RS11970	hypothetical protein CDS	Expression Level	2350609	2350878	270	reverse	0.08	0.829308	1044.18	0.08	0.0892302	0.330577	0.78722	0.269923	105.43	206.06	149.78	96.2	114.62	101.37	153.757	104.063	0.676805
SAUSA300_RS09005	pde2 CDS	Expression Level	1814672	1815613	942	reverse	0.08	0.833312	5064.77	0.08	0.0879825	0.332513	0.791319	0.264599	203.67	226.56	215.62	98.51	221.41	120.33	215.283	146.75	0.68166
SAUSA300_RS08040	nusB CDS	Expression Level	1627942	1628331	390	reverse	0.09	0.804367	8776.81	0.09	0.0870738	0.282909	0.75825	0.30778	1120.23	669.21	934.23	534.58	594.04	676.2	907.89	601.607	0.662643
SAUSA300_RS09165	formate--tetrahydrofolate ligase CDS	Expression Level	1847198	1848865	1668	reverse	0.13	0.748532	43993.6	0.13	0.0863674	0.217288	0.691014	0.397479	1066.15	951.9	1160.94	664.93	703.83	748.67	1059.66	705.81	0.66607
SAUSA300_RS06855	anthranilate synthase component I CDS	Expression Level	1390407	1391813	1407	forward	0.05	0.881718	173.912	0.05	0.0862508	0.459822	0.85121	0.187574	4.79	6.43	3.58	3.36	5.38	1.47	4.93333	3.40333	0.689865
SAUSA300_RS10120	ABC transporter ATP-binding protein CDS	Expression Level	2014509	2016026	1518	reverse	0.1	0.795265	9011.48	0.1	0.0847133	0.26193	0.746378	0.323419	220.28	255.37	238.07	134.64	213.66	134.5	237.907	160.933	0.676456
SAUSA300_RS08835	clpX CDS	Expression Level	1774671	1775933	1263	reverse	0.11	0.772934	39416.3	0.11	0.0840393	0.234273	0.719801	0.358725	1309.89	1200.63	1252.95	841.94	739.79	912.58	1254.49	831.437	0.662769
SAUSA300_RS00510	hypothetical protein CDS	Expression Level	108306	108788	483	forward	0.09	0.81516	613.65	0.09	0.0827248	0.285174	0.771751	0.290085	60.07	44.62	48.86	39.48	27.13	34.82	51.1833	33.81	0.660567
SAUSA300_RS02970	HAD family hydrolase CDS	Expression Level	630185	630832	648	forward	0.1	0.80285	795.063	0.1	0.0824264	0.265672	0.756366	0.310256	47.56	40.56	59.95	37.47	31.56	29.57	49.3567	32.8667	0.665901
SAUSA300_RS08605	cysteine desulfurase CDS	Expression Level	1729757	1730899	1143	reverse	0.08	0.833733	9220.56	0.08	0.0816478	0.310087	0.792315	0.263306	302.32	384.8	282.4	195.3	305.63	157.21	323.173	219.38	0.678831
SAUSA300_RS03925	threonine/serine exporter ThrE family protein CDS	Expression Level	809034	809795	762	reverse	0.1	0.796549	1623.06	0.1	0.0812885	0.253024	0.748007	0.321268	100.19	65.54	92.36	50.67	63.67	57.11	86.03	57.15	0.664303
SAUSA300_RS05705	hypothetical protein CDS	Expression Level	1154850	1155035	186	reverse	0.07	0.857757	1547.59	0.07	0.0769925	0.337871	0.819743	0.227876	395.69	241.81	372.35	283.73	164.84	213.95	336.617	220.84	0.656058
SAUSA300_RS10490	aminotransferase class I/II-fold pyridoxal phosphate-dependent enzyme CDS	Expression Level	2080435	2081721	1287	forward	0.12	0.756534	19023	0.12	0.0766941	0.199434	0.700565	0.384558	620.61	541.94	625.73	356.32	439.77	391.94	596.093	396.01	0.664342
SAUSA300_RS03355	CDP-glycerol glycerophosphotransferase family protein CDS	Expression Level	698721	699824	1104	forward	0.07	0.848533	6527.27	0.07	0.0731919	0.303468	0.809412	0.241185	175.62	305.52	229.21	143.94	179.85	151.53	236.783	158.44	0.669135
SAUSA300_RS02020	ahpF CDS	Expression Level	427872	429395	1524	reverse	0.05	0.88428	122661	0.05	0.0719613	0.39348	0.854889	0.182884	3464.95	1821.27	4507.57	1558.71	2253.83	2612.21	3264.6	2141.58	0.656002
SAUSA300_RS07360	nucleotide pyrophosphohydrolase CDS	Expression Level	1517567	1517884	318	reverse	0.07	0.853247	1041.63	0.07	0.0711028	0.303588	0.814823	0.234208	128.61	154.57	112.25	98.75	106.98	59.38	131.81	88.37	0.670435
SAUSA300_RS11915	hysA CDS	Expression Level	2338092	2340515	2424	forward	0.09	0.809268	1350.49	0.09	0.0709409	0.237039	0.764726	0.29928	23.09	21.14	23.23	17.51	13.67	13.35	22.4867	14.8433	0.660095
SAUSA300_RS14005	TIGR04197 family type VII secretion effector CDS	Expression Level	2726149	2726427	279	reverse	0.06	0.878848	246.021	0.06	0.0705758	0.365318	0.84681	0.19319	48.21	28.11	30.94	24.83	16.39	28.29	35.7533	23.17	0.648051
SAUSA300_RS01405	rbsK CDS	Expression Level	314498	315412	915	reverse	0.05	0.889781	2348.52	0.05	0.0693502	0.39929	0.862114	0.173684	66.36	143.65	97.96	52.29	101.97	54.46	102.657	69.5733	0.677728
SAUSA300_RS10480	hypothetical protein CDS	Expression Level	2079718	2079894	177	reverse	0.03	0.924374	378.704	0.03	0.0687127	0.594188	0.907937	0.115641	75.99	125.07	55.78	111.65	19.9	37.62	85.6133	56.39	0.658659
SAUSA300_RS00205	recombinase family protein CDS	Expression Level	47542	48891	1350	reverse	0.09	0.810848	1431.97	0.09	0.0681881	0.229633	0.76651	0.296943	43.95	43.18	41.42	27.3	35.49	22.8	42.85	28.53	0.665811
SAUSA300_RS07110	arlS CDS	Expression Level	1440258	1441613	1356	reverse	0.06	0.87878	9204.37	0.06	0.0672818	0.347395	0.84643	0.193675	214.58	349.06	254.06	188.42	245.09	117.42	272.567	183.643	0.673756
SAUSA300_RS04710	CoA-disulfide reductase CDS	Expression Level	957595	958911	1317	reverse	0.07	0.850577	16127.3	0.07	0.0643615	0.270389	0.811855	0.238033	493.07	503.21	488.96	243.69	437.03	306.67	495.08	329.13	0.664802
SAUSA300_RS07660	terminase large subunit CDS	Expression Level	1570074	1571765	1692	reverse	0.05	0.884926	63.406	0.05	0.0632408	0.348078	0.855829	0.181686	1.4	1.6	1.49	1.31	1.04	0.67	1.49667	1.00667	0.672606
SAUSA300_RS06640	aspartate kinase CDS	Expression Level	1341817	1343199	1383	reverse	0.08	0.836436	778.779	0.08	0.0628274	0.242389	0.795481	0.2592	25.29	21.14	22.07	16.27	17.63	11.41	22.8333	15.1033	0.66146
SAUSA300_RS12555	MurR/RpiR family transcriptional regulator CDS	Expression Level	2441889	2442653	765	forward	0.06	0.863614	2247.49	0.06	0.0627997	0.289247	0.828119	0.217115	139.06	98.72	120.16	99.02	65.7	69.02	119.313	77.9133	0.653014
SAUSA300_RS08100	hypothetical protein CDS	Expression Level	1639910	1640293	384	reverse	0.06	0.876526	160.023	0.06	0.0624656	0.316043	0.84332	0.197649	20.88	12.32	17.57	13.57	10.7	9	16.9233	11.09	0.655308
SAUSA300_RS05765	YfcC family protein CDS	Expression Level	1163706	1165262	1557	forward	0.04	0.903928	1822.42	0.04	0.0623166	0.413976	0.880345	0.150532	32.92	74.28	33.37	35.01	37	22.31	46.8567	31.44	0.670982
SAUSA300_RS00855	capsular polysaccharide biosynthesis protein CDS	Expression Level	184326	185531	1206	forward	0.06	0.861618	479.204	0.06	0.0612382	0.276409	0.824665	0.221549	18.29	14.8	15.26	12.77	11.56	7.57	16.1167	10.6333	0.659772
SAUSA300_RS00085	dnaB CDS	Expression Level	20787	22187	1401	forward	0.08	0.83431	12984.6	0.08	0.0590127	0.22506	0.793161	0.262208	400.1	353.18	374.95	231.43	312.05	202.4	376.077	248.627	0.661106
SAUSA300_RS01370	lrgB CDS	Expression Level	309147	309848	702	forward	0.07	0.843672	1955.64	0.07	0.0589496	0.237747	0.804172	0.247952	121.18	88.86	129.74	70.66	82.55	69.54	113.26	74.25	0.655571
SAUSA300_RS08975	pyk CDS	Expression Level	1804763	1806520	1758	reverse	0.06	0.864278	109955	0.06	0.0577219	0.268338	0.829682	0.215109	2585.55	2356.94	2671.5	1526.45	1427.23	1988	2538	1647.23	0.649026
SAUSA300_RS10330	hypothetical protein CDS	Expression Level	2052515	2052817	303	reverse	0.04	0.912731	6138.34	0.04	0.055863	0.405953	0.890549	0.13761	1088.33	491.96	905.12	577.12	346.92	665.14	828.47	529.727	0.639404
SAUSA300_RS11200	sensor histidine kinase KdpD CDS	Expression Level	2197524	2200181	2658	forward	0.07	0.842598	2092.87	0.07	0.0549278	0.220007	0.802847	0.249665	28.48	32.24	35	19.33	23.27	20.23	31.9067	20.9433	0.656394
SAUSA300_RS06160	sucC CDS	Expression Level	1246832	1247998	1167	forward	0.05	0.89162	19839.5	0.05	0.0542512	0.319133	0.865014	0.169995	707.95	682.02	680.67	318.28	684.92	372.48	690.213	458.56	0.664374
SAUSA300_RS08765	A24 family peptidase CDS	Expression Level	1760212	1760919	708	reverse	0.05	0.88292	405.397	0.05	0.0518212	0.279563	0.852943	0.185365	28.27	21.66	19.99	18.4	15.27	11.99	23.3067	15.22	0.653032
SAUSA300_RS04015	prolipoprotein diacylglyceryl transferase CDS	Expression Level	830384	831223	840	forward	0.06	0.880697	5259.62	0.06	0.0504801	0.265527	0.849221	0.190113	235.48	273.76	252.84	129.79	217.4	154.87	254.027	167.353	0.658802
SAUSA300_RS02040	hypothetical protein CDS	Expression Level	432781	432882	102	forward	0.04	0.914632	189.624	0.04	0.0468295	0.354885	0.895019	0.131957	76.12	66.71	84.77	29.38	55.14	62.52	75.8667	49.0133	0.646046
SAUSA300_RS02965	hxlB CDS	Expression Level	629524	630072	549	forward	0.04	0.92099	12598.2	0.04	0.0447444	0.364227	0.902228	0.122848	687.66	1359.34	732.11	653.97	539.49	619.01	926.37	604.157	0.652176
SAUSA300_RS12585	imidazolonepropionase CDS	Expression Level	2448368	2449606	1239	reverse	0.04	0.922239	1459.19	0.04	0.0443702	0.370354	0.904638	0.119805	33.59	64.69	44.46	32.53	41.52	20.71	47.58	31.5867	0.663864
SAUSA300_RS02120	superantigen-like protein SSL3 CDS	Expression Level	448389	449447	1059	forward	0.03	0.924374	45.5116	0.03	0.0436041	0.378089	0.908185	0.115328	2.26	1.46	1.54	1.48	1.16	0.8	1.75333	1.14667	0.653992
SAUSA300_RS15400	IS1182 family transposase CDS	Expression Level	1910113	1911737	1625	forward	0.03	0.924374	72.6342	0.03	0.0436011	0.377986	0.908167	0.115351	2.49	1.91	1.1	1.2	1.23	1.12	1.83333	1.18333	0.645455
SAUSA300_RS08185	hypothetical protein CDS	Expression Level	1653378	1653524	147	reverse	0.03	0.930937	84.5031	0.03	0.0434654	0.41704	0.916992	0.104224	22.67	13.71	33.88	19.65	13.56	12.33	23.42	15.18	0.648164
SAUSA300_RS07150	S41 family peptidase CDS	Expression Level	1446421	1447911	1491	reverse	0.06	0.877853	8972.47	0.06	0.0428828	0.219218	0.84491	0.195617	277.58	202.14	258.64	162.46	161.62	153.01	246.12	159.03	0.646148
SAUSA300_RS12800	oxidoreductase CDS	Expression Level	2491303	2492307	1005	forward	0.05	0.881356	6596.34	0.05	0.0419827	0.222722	0.850486	0.188498	259.55	244.86	298.84	150.31	203.43	168.65	267.75	174.13	0.650345
SAUSA300_RS02465	cyclic-di-AMP receptor CDS	Expression Level	520785	521114	330	forward	0.04	0.912874	12252.1	0.04	0.0393942	0.289248	0.891667	0.136195	1710.61	1099.93	1755.39	928.45	892.59	1101.99	1521.98	974.343	0.640183
SAUSA300_RS12525	hypothetical protein CDS	Expression Level	2436981	2437166	186	forward	0.05	0.889387	1609.16	0.05	0.0367811	0.210691	0.861414	0.174574	379.57	368.36	312.36	217.06	245.06	223.03	353.43	228.383	0.646191
SAUSA300_RS11735	metal-dependent hydrolase CDS	Expression Level	2305032	2305547	516	reverse	0.05	0.896148	2507.45	0.05	0.0346288	0.212991	0.870846	0.162584	183.52	211.51	199.83	118.6	138.79	127.28	198.287	128.223	0.646656
SAUSA300_RS04625	peptidylprolyl isomerase CDS	Expression Level	934672	935265	594	forward	0.04	0.922239	17252.1	0.04	0.0345869	0.289097	0.90477	0.119638	1352.65	928.27	1295.08	746.94	639.96	889.57	1192	758.823	0.636597
SAUSA300_RS13115	hypothetical protein CDS	Expression Level	2550960	2551127	168	reverse	0.01	0.970505	5.8429	0.01	0.0345845	0.742992	0.962874	0.0465476	1.17	1.56	1.39	1.81	0.65	0.37	1.37333	0.943333	0.686893
SAUSA300_RS03040	threonine/serine exporter ThrE family protein CDS	Expression Level	642046	642810	765	reverse	0.05	0.89655	2982.57	0.05	0.0339168	0.210305	0.871877	0.161274	166.99	141.12	170.91	109.84	100.93	97.17	159.673	102.647	0.642854
SAUSA300_RS12615	ribose 5-phosphate isomerase A CDS	Expression Level	2455658	2456344	687	reverse	0.03	0.928159	1589.74	0.03	0.0312329	0.287687	0.913547	0.108566	110.96	74.27	100.22	46.98	80.6	56.79	95.15	61.4567	0.645892
SAUSA300_RS04255	nitroreductase CDS	Expression Level	874530	875069	540	forward	0.03	0.931682	1851.06	0.03	0.0297586	0.290338	0.918362	0.102497	149.37	97.03	176.5	90.81	102.74	78.38	140.967	90.6433	0.643013
SAUSA300_RS03975	prfB CDS	Expression Level	820261	821371	1110	forward	0.04	0.922328	3799.49	0.04	0.0286096	0.240192	0.905187	0.119111	139.71	126.74	154.66	73.13	109.73	88.6	140.37	90.4867	0.64463
SAUSA300_RS13250	hypothetical protein CDS	Expression Level	2577456	2577575	120	reverse	0.01	0.979154	5.99943	0.01	0.0244966	0.722162	0.97294	0.0339212	1.96	0.97	3.16	1.81	1.14	1.04	2.03	1.33	0.655172
SAUSA300_RS10920	nitroreductase family protein CDS	Expression Level	2144203	2144829	627	forward	0.03	0.932992	3199.72	0.03	0.023862	0.238551	0.920321	0.100029	228.14	185.06	216.35	146.03	118.09	135.96	209.85	133.36	0.635502
SAUSA300_RS14985	IS6 family transposase CDS	Expression Level	76269	76942	674	forward	0.02	0.948556	4602.42	0.02	0.0227659	0.289724	0.937369	0.0785777	345.34	205.22	295.09	195.52	155.27	183.99	281.883	178.26	0.632389
SAUSA300_RS01345	tarS CDS	Expression Level	303316	305040	1725	forward	0.03	0.930937	25506.3	0.03	0.0195915	0.188582	0.917258	0.103888	654.43	590.88	579.52	401.95	415.1	348.84	608.277	388.63	0.638903
SAUSA300_RS02085	type II toxin-antitoxin system PemK/MazF family toxin CDS	Expression Level	442430	443134	705	reverse	0.02	0.956224	345.442	0.02	0.0183184	0.271543	0.946215	0.0674604	20.69	22.45	17.15	15.28	12.24	11.04	20.0967	12.8533	0.639575
SAUSA300_RS13395	DUF1433 domain-containing protein CDS	Expression Level	2605945	2606364	420	reverse	0.01	0.971128	575.707	0.01	0.0126885	0.279875	0.963839	0.0453365	50.37	67.94	50.28	41.06	33.15	33.16	56.1967	35.79	0.636871
SAUSA300_RS07180	fakB2 CDS	Expression Level	1449876	1450715	840	reverse	0.01	0.979154	8233.96	0.01	0.0112793	0.335798	0.973205	0.0335894	341.63	546.68	316.13	206.08	334.28	235.14	401.48	258.5	0.643868
SAUSA300_RS12290	moaC CDS	Expression Level	2393409	2393903	495	forward	0.01	0.969198	3637.76	0.01	0.0103418	0.210872	0.960885	0.0490429	340.38	259.22	312.05	189.84	195.17	190.72	303.883	191.91	0.631525
SAUSA300_RS09485	ytkD CDS	Expression Level	1918781	1919254	474	reverse	0.01	0.975361	365.885	0.01	0.0102828	0.262373	0.968738	0.0391916	30.73	31.79	32.94	15.85	26.09	18.96	31.82	20.3	0.637964
SAUSA300_RS11495	S-ribosylhomocysteine lyase CDS	Expression Level	2251700	2252170	471	forward	0.01	0.979951	5867.65	0.01	0.00956089	0.297328	0.974348	0.032156	638.78	377.19	534.21	325.62	279.4	364.31	516.727	323.11	0.625302
SAUSA300_RS10475	GntR family transcriptional regulator CDS	Expression Level	2079074	2079454	381	reverse	0	0.991413	916.054	0	0.00717177	0.571978	0.989996	0.0125385	162.76	27.02	112.51	54.95	41.06	88.82	100.763	61.61	0.611433
SAUSA300_RS10510	hypothetical protein CDS	Expression Level	2085058	2085237	180	forward	0.01	0.985163	2107.7	0.01	0.00585184	0.258005	0.981905	0.0226811	494.28	461.28	495.6	353.27	251.64	306.18	483.72	303.697	0.627836
SAUSA300_RS01265	nucleoside hydrolase CDS	Expression Level	286091	287026	936	forward	0.01	0.985163	1676.45	0.01	0.00483645	0.214302	0.981995	0.0225684	77.5	76.16	68.28	45.85	45.68	48.29	73.98	46.6067	0.62999
SAUSA300_RS10690	hypothetical protein CDS	Expression Level	2111724	2111969	246	reverse	0	0.994358	27.5097	0	0.00431758	0.595303	0.994213	0.00725274	2.79	7.24	3.68	0.88	4.27	3.56	4.57	2.90333	0.635303
SAUSA300_RS12175	hypothetical protein CDS	Expression Level	2375899	2375994	96	reverse	0	0.993416	143.792	0	0.00290523	0.317787	0.992706	0.00914206	69.23	45.48	71.66	29.86	43.8	43.31	62.1233	38.99	0.627622
SAUSA300_RS12840	magnesium transporter CorA family protein CDS	Expression Level	2496801	2497745	945	forward	0	0.994358	5890.2	0	0.00225884	0.319454	0.994358	0.00707093	243.83	284.82	242.84	173.21	221.47	100.27	257.163	164.983	0.641551
SAUSA300_RS11175	hypothetical protein CDS	Expression Level	2192263	2192742	480	reverse	0	0.992502	1302.4	0	0.00213639	0.199075	0.991438	0.0107316	111.26	113.75	111.42	67.1	81.68	64.25	112.143	71.01	0.633208
SAUSA300_RS09480	prolyl oligopeptidase family serine peptidase CDS	Expression Level	1918030	1918776	747	reverse	0	0.99026	1083.74	0	-0.00358654	0.241207	0.988137	-0.0148692	63.23	59.7	57.5	34.42	49.12	30.78	60.1433	38.1067	0.633598
SAUSA300_RS09780	ABC transporter ATP-binding protein CDS	Expression Level	1968259	1968999	741	reverse	0.01	0.988453	10823.2	-0.01	-0.00424046	0.241319	0.98598	-0.017572	597.66	596.54	621.37	365.88	490.84	295.04	605.19	383.92	0.634379
SAUSA300_RS13130	ABC transporter ATP-binding protein/permease CDS	Expression Level	2553116	2554879	1764	reverse	0	0.990608	204.608	0	-0.00502863	0.35944	0.988838	-0.0139902	5.15	3.92	5.37	3.64	3.87	1.67	4.81333	3.06	0.635734
SAUSA300_RS03730	queE CDS	Expression Level	770120	770833	714	reverse	0.01	0.98366	1752.95	-0.01	-0.0054255	0.210541	0.979441	-0.0257694	101.9	100.7	102.64	70.72	67.09	54.16	101.747	63.99	0.628915
SAUSA300_RS01095	ugpC CDS	Expression Level	246161	247258	1098	forward	0.01	0.986341	660.129	-0.01	-0.00672628	0.325653	0.983521	-0.0206547	29.37	26.81	18.73	11.67	21.97	13.75	24.97	15.7967	0.632626
SAUSA300_RS12900	MerR family transcriptional regulator CDS	Expression Level	2510801	2511541	741	forward	0.01	0.985123	479.261	-0.01	-0.00746199	0.317503	0.98125	-0.0235021	24.74	29.6	25.86	21.95	12.77	15.36	26.7333	16.6933	0.624439
SAUSA300_RS14050	aspartate 1-decarboxylase CDS	Expression Level	2733670	2734053	384	reverse	0.01	0.983553	1076.61	-0.01	-0.00864261	0.328073	0.978983	-0.0263436	104.61	112.75	131.25	59.84	59.51	96.39	116.203	71.9133	0.618858
SAUSA300_RS11745	YjiH family protein CDS	Expression Level	2306116	2307486	1371	reverse	0.01	0.981489	4342.61	-0.01	-0.0112396	0.377186	0.976228	-0.0297986	170.43	67.29	160.64	71	90.09	85.55	132.787	82.2133	0.619138
SAUSA300_RS14460	icaD CDS	Expression Level	2827813	2828118	306	forward	0.01	0.981743	27.6843	-0.01	-0.0140406	0.483448	0.976831	-0.0290426	4.1	4.68	2.34	3.55	1.78	1.69	3.70667	2.34	0.631295
SAUSA300_RS13070	hlgA CDS	Expression Level	2542127	2543056	930	forward	0.01	0.970167	154.922	-0.01	-0.0143024	0.301715	0.962192	-0.0474036	7.5	5.84	7.51	4.53	5.58	2.99	6.95	4.36667	0.628297
SAUSA300_RS11960	AAA family ATPase CDS	Expression Level	2348668	2349804	1137	reverse	0.02	0.956224	4128.79	-0.02	-0.0157337	0.230408	0.945558	-0.0682863	134.26	160.96	157.01	90.23	113	80.82	150.743	94.6833	0.62811
SAUSA300_RS01935	hypothetical protein CDS	Expression Level	418338	418529	192	reverse	0.02	0.962118	276.329	-0.02	-0.0174678	0.29749	0.953177	-0.0587173	60.65	55.52	63.59	36.42	29.44	44.77	59.92	36.8767	0.615432
SAUSA300_RS00725	deoD CDS	Expression Level	157077	157784	708	forward	0.02	0.964358	113.835	-0.02	-0.0200448	0.36118	0.955742	-0.0554981	6.01	8.29	5.69	3.19	3.78	5.39	6.66333	4.12	0.618309
SAUSA300_RS06320	ribonuclease J CDS	Expression Level	1284393	1286066	1674	forward	0.02	0.956224	42105.5	-0.02	-0.0204028	0.302994	0.946313	-0.0673373	887.57	1254.2	989.46	579.05	897.38	500.81	1043.74	659.08	0.631458
SAUSA300_RS04680	lepB CDS	Expression Level	947233	947757	525	forward	0.03	0.941655	5010.93	-0.03	-0.0206835	0.236172	0.930212	-0.087578	409.92	341.26	444.3	266.44	226.01	245.2	398.493	245.883	0.617032
SAUSA300_RS09255	trmB CDS	Expression Level	1868313	1868957	645	reverse	0.04	0.914249	9463.97	-0.04	-0.0253695	0.190973	0.894317	-0.132843	627.56	563.73	648.19	383.57	419.61	337.16	613.16	380.113	0.619925
SAUSA300_RS06490	hypothetical protein CDS	Expression Level	1324611	1324808	198	forward	0.01	0.97361	52.0792	-0.01	-0.025538	0.610819	0.966651	-0.0418094	4.95	21.98	5.31	9.43	5.93	5.05	10.7467	6.80333	0.633065
SAUSA300_RS11295	sceD CDS	Expression Level	2215700	2216395	696	reverse	0.02	0.956224	165.557	-0.02	-0.0257019	0.379484	0.946002	-0.0677285	14.08	7.47	8.48	5.37	4.86	7.95	10.01	6.06	0.605395
SAUSA300_RS11580	SAP domain-containing protein CDS	Expression Level	2266034	2267170	1137	reverse	0.03	0.928076	2894.67	-0.03	-0.0258152	0.235788	0.912818	-0.109485	92.6	118.39	106.95	59.33	73.88	64.39	105.98	65.8667	0.621501
SAUSA300_RS11965	hypothetical protein CDS	Expression Level	2349805	2350548	744	reverse	0.03	0.930937	2811.19	-0.03	-0.0276313	0.266092	0.917295	-0.103841	128.96	171.05	172.02	83.89	121.69	88.85	157.343	98.1433	0.623753
SAUSA300_RS05645	sdhB CDS	Expression Level	1147225	1148040	816	forward	0.03	0.937631	8485.02	-0.03	-0.0280926	0.300702	0.925567	-0.0934234	382.31	525.17	390.74	256.64	360.2	197.91	432.74	271.583	0.62759
SAUSA300_RS04475	lipA CDS	Expression Level	909754	910671	918	forward	0.04	0.922035	9777.12	-0.04	-0.0284457	0.235628	0.903911	-0.120723	493.21	352.02	494.82	252.04	297.74	274.88	446.683	274.887	0.615395
SAUSA300_RS05145	osmotic stress response protein CDS	Expression Level	1048806	1049276	471	reverse	0.03	0.928159	3807.43	-0.03	-0.0290479	0.267612	0.913563	-0.108545	358.1	321.94	334.83	151.97	264.85	211.96	338.29	209.593	0.619567
SAUSA300_RS02935	glycosyltransferase CDS	Expression Level	624075	625565	1491	reverse	0.04	0.921516	11458	-0.04	-0.0291379	0.239266	0.903073	-0.12178	308.35	371.13	281.78	178.4	224.41	193.16	320.42	198.657	0.619988
SAUSA300_RS10180	YihY/virulence factor BrkB family protein CDS	Expression Level	2024254	2025471	1218	forward	0.02	0.95626	36811.3	-0.02	-0.0291724	0.436302	0.946691	-0.0668628	812.07	2073.16	860.04	845.87	946.43	566.62	1248.42	786.307	0.62984
SAUSA300_RS12580	M20 peptidase aminoacylase family protein CDS	Expression Level	2446970	2448091	1122	reverse	0.03	0.927357	849.265	-0.03	-0.0294313	0.265639	0.91178	-0.110794	32.68	34.46	27.75	15.14	23.92	19.73	31.63	19.5967	0.619559
SAUSA300_RS02695	PLP-dependent aminotransferase family protein CDS	Expression Level	562046	563428	1383	reverse	0.03	0.941655	718.168	-0.03	-0.03228	0.368414	0.93018	-0.0876187	21.83	18.39	25.05	16.83	8.05	14.67	21.7567	13.1833	0.605945
SAUSA300_RS09440	CrcB family protein CDS	Expression Level	1909364	1909717	354	forward	0.02	0.956683	305.796	-0.02	-0.0325465	0.493817	0.947451	-0.0659081	62.31	24.92	22.57	17.48	37.68	13.03	36.6	22.73	0.621038
SAUSA300_RS04020	acetyltransferase CDS	Expression Level	831231	831716	486	forward	0.03	0.92639	3426.68	-0.03	-0.0330006	0.293571	0.910498	-0.112411	276.94	295	312.75	136.43	259.6	155.6	294.897	183.877	0.623529
SAUSA300_RS08330	era CDS	Expression Level	1678588	1679487	900	reverse	0.03	0.937145	8551.31	-0.03	-0.0352667	0.373396	0.924753	-0.0944487	339.22	512.96	335.66	169.64	380.01	196.42	395.947	248.69	0.62809
SAUSA300_RS02395	treP CDS	Expression Level	504214	505641	1428	forward	0.03	0.93234	18645.6	-0.03	-0.0359802	0.355329	0.919345	-0.101259	661.32	632.14	348.47	283.63	474.76	263.02	547.31	340.47	0.622079
SAUSA300_RS12000	energy-coupling factor transporter transmembraneprotein EcfT CDS	Expression Level	2354438	2355244	807	reverse	0.04	0.915626	3639.51	-0.04	-0.0371737	0.285263	0.896318	-0.130314	200.21	185.76	181.61	83.83	160.42	107.19	189.193	117.147	0.61919
SAUSA300_RS08095	ATP-binding protein CDS	Expression Level	1637380	1639875	2496	reverse	0.05	0.894265	508.968	-0.05	-0.0381227	0.230606	0.868696	-0.165315	9.17	8.85	7.63	5.67	5.73	4.38	8.55	5.26	0.615205
SAUSA300_RS01740	NAD-dependent deacetylase CDS	Expression Level	379288	380232	945	forward	0.04	0.912977	1302.58	-0.04	-0.0393401	0.290887	0.892421	-0.135242	56.08	64.19	52.92	28.27	49.88	29.39	57.73	35.8467	0.620937
SAUSA300_RS01100	extracellular solute-binding protein CDS	Expression Level	247271	248542	1272	forward	0.04	0.9046	554.436	-0.04	-0.0393539	0.264296	0.881632	-0.148901	18.67	15.13	21.2	9.42	14.23	10.16	18.3333	11.27	0.614727
SAUSA300_RS11840	lacG CDS	Expression Level	2326371	2327783	1413	reverse	0.05	0.899997	489.554	-0.05	-0.0415494	0.265995	0.875872	-0.156204	15.18	16.38	11.98	10.19	9.15	7.39	14.5133	8.91	0.613918
SAUSA300_RS05450	ftsW CDS	Expression Level	1107155	1108381	1227	forward	0.05	0.886488	9891.61	-0.05	-0.0441269	0.246277	0.8578	-0.179176	399.56	302.02	317.81	225.7	239.67	159.21	339.797	208.193	0.6127
SAUSA300_RS09155	hypothetical protein CDS	Expression Level	1843993	1844085	93	reverse	0.04	0.90876	126.317	-0.04	-0.04431	0.309134	0.886025	-0.143336	51.86	69.4	48.84	40.4	36.11	28.07	56.7	34.86	0.614815
SAUSA300_RS00235	cstB CDS	Expression Level	54981	56299	1319	reverse	0.06	0.87268	664.772	-0.06	-0.045971	0.226259	0.838996	-0.203179	24.23	19.55	19.93	14.09	13.97	10.83	21.2367	12.9633	0.610422
SAUSA300_RS02325	bifunctional cystathionine gamma-lyase/homocysteine desulfhydrase CDS	Expression Level	487344	488486	1143	forward	0.06	0.880638	7308.6	-0.06	-0.0473248	0.248312	0.84885	-0.190586	243.47	296.97	264.4	153.29	155.11	180.6	268.28	163	0.607574
SAUSA300_RS00035	gyrA CDS	Expression Level	7032	9695	2664	forward	0.05	0.894265	27728.8	-0.05	-0.0489144	0.295747	0.868635	-0.165392	456.54	476.3	380.44	216.19	382.19	212.44	437.76	270.273	0.617401
SAUSA300_RS14040	hypothetical protein CDS	Expression Level	2731704	2731802	99	reverse	0.04	0.912977	47.0761	-0.04	-0.0505095	0.372448	0.892126	-0.135615	18.42	25.81	15.2	10.75	14.62	11.05	19.81	12.14	0.612822
SAUSA300_RS00135	rlmH CDS	Expression Level	33712	34191	480	forward	0.05	0.881718	513.652	-0.05	-0.0505716	0.270078	0.851466	-0.187248	47.87	36.08	51.67	23.62	27.47	30.74	45.2067	27.2767	0.603377
SAUSA300_RS03920	threonine/serine exporter family protein CDS	Expression Level	808522	809016	495	reverse	0.05	0.894265	1184.77	-0.05	-0.0507127	0.306314	0.868505	-0.165557	116.84	70.21	116.99	49.71	64.23	69.18	101.347	61.04	0.602289
SAUSA300_RS11300	single-stranded DNA-binding protein CDS	Expression Level	2216832	2217179	348	reverse	0.04	0.912874	1187.4	-0.04	-0.0515416	0.377761	0.891474	-0.13644	186.93	107.92	139	129.18	71.71	60.64	144.617	87.1767	0.602812
SAUSA300_RS05600	zapA CDS	Expression Level	1136946	1137212	267	forward	0.05	0.886488	2613.07	-0.05	-0.0526295	0.294093	0.857973	-0.178955	430.44	313.65	497.01	291.11	210.24	245.05	413.7	248.8	0.601402
SAUSA300_RS00365	class I SAM-dependent methyltransferase CDS	Expression Level	79705	80397	693	forward	0.06	0.871362	509.135	-0.06	-0.0529017	0.257807	0.837417	-0.205199	32.73	26.11	34.25	17.74	24.07	15.07	31.03	18.96	0.611022
SAUSA300_RS05075	1,4-dihydroxy-2-naphthoate polyprenyltransferase CDS	Expression Level	1031928	1032866	939	reverse	0.06	0.875868	7637.04	-0.06	-0.0532521	0.26779	0.842374	-0.198858	423.22	245.15	366.2	203.16	230.05	192.23	344.857	208.48	0.604541
SAUSA300_RS13030	mdeA CDS	Expression Level	2535779	2537218	1440	reverse	0.04	0.912118	5785.62	-0.04	-0.0566198	0.407983	0.889624	-0.13878	121.75	263.92	117.98	80.02	110.63	116.47	167.883	102.373	0.609789
SAUSA300_RS02320	cysteine synthase family protein CDS	Expression Level	486446	487360	915	forward	0.06	0.86276	5535.5	-0.06	-0.0568968	0.259384	0.826375	-0.219354	229.4	279.52	255.1	138.99	145.42	176.27	254.673	153.56	0.602969
SAUSA300_RS12715	hypothetical protein CDS	Expression Level	2474564	2474692	129	reverse	0.04	0.913621	67.9915	-0.04	-0.0583799	0.435564	0.893377	-0.134033	29.79	14.38	22.76	15.49	7.94	16.24	22.31	13.2233	0.592709
SAUSA300_RS09150	penicillin-binding protein CDS	Expression Level	1843108	1844013	906	forward	0.06	0.863722	3238.44	-0.06	-0.0589033	0.271963	0.828531	-0.216586	123.74	182.19	144.74	100.75	93.72	79.48	150.223	91.3167	0.607873
SAUSA300_RS13460	tandem-type lipoprotein CDS	Expression Level	2613744	2614517	774	reverse	0.07	0.84157	338.984	-0.07	-0.0591684	0.235067	0.801266	-0.251709	20.31	16.04	19.25	11.73	10.65	11.07	18.5333	11.15	0.601619
SAUSA300_RS08905	nrdR CDS	Expression Level	1787224	1787694	471	reverse	0.07	0.847722	2218.64	-0.07	-0.061607	0.253972	0.808336	-0.242574	197.39	181.8	218.67	97.29	125.24	136.56	199.287	119.697	0.600626
SAUSA300_RS11450	DUF2529 domain-containing protein CDS	Expression Level	2242507	2243028	522	forward	0.04	0.912874	3657.71	-0.04	-0.0643268	0.471678	0.891522	-0.136378	361.69	143	392.82	209.43	99.17	216.79	299.17	175.13	0.585386
SAUSA300_RS06265	DNA polymerase III subunit alpha CDS	Expression Level	1269495	1273805	4311	forward	0.07	0.842426	15871.1	-0.07	-0.0682946	0.272889	0.802382	-0.250265	164.31	156.19	147.65	84.53	130.26	69.93	156.05	94.9067	0.608181
SAUSA300_RS06330	GntR family transcriptional regulator CDS	Expression Level	1288696	1289409	714	forward	0.1	0.800304	2808.51	-0.1	-0.0716828	0.227896	0.75311	-0.314542	182.79	144.37	174.52	104.66	92.33	101.49	167.227	99.4933	0.594961
SAUSA300_RS06270	rimP CDS	Expression Level	1274095	1274562	468	forward	0.06	0.863363	3601.71	-0.06	-0.0717186	0.328742	0.827304	-0.218161	297.77	341.1	339.04	157.5	301.09	138.57	325.97	199.053	0.610649
SAUSA300_RS15875	hypothetical protein CDS	Expression Level	1587469	1587645	177	reverse	0.05	0.89655	513.128	-0.05	-0.0734659	0.454532	0.871598	-0.16163	190.74	56.51	126.49	86.01	51.91	80.01	124.58	72.6433	0.583106
SAUSA300_RS01155	pflB CDS	Expression Level	260579	262828	2250	forward	0.07	0.854258	188375	-0.07	-0.0741958	0.319024	0.816094	-0.232571	3116.55	3326.24	4213.18	2013.36	3040.32	1422.7	3551.99	2158.79	0.60777
SAUSA300_RS12730	MarR family transcriptional regulator CDS	Expression Level	2476345	2476800	456	reverse	0.06	0.863363	5041.01	-0.06	-0.0742139	0.340713	0.82757	-0.21782	493.23	401.63	516.24	398.05	206.51	231.78	470.367	278.78	0.592687
SAUSA300_RS02200	lpl1 CDS	Expression Level	463625	464398	774	forward	0.08	0.833733	206.384	-0.08	-0.0753121	0.285605	0.792016	-0.263693	13.4	8.23	12.47	7.27	7.05	5.98	11.3667	6.76667	0.595308
SAUSA300_RS03985	CHAP domain-containing protein CDS	Expression Level	821780	822619	840	forward	0.1	0.800304	356.004	-0.1	-0.0760726	0.241814	0.753072	-0.314591	16.9	20.27	16.73	10.19	12.48	9.71	17.9667	10.7933	0.600742
SAUSA300_RS01910	aminotransferase class I/II-fold pyridoxal phosphate-dependent enzyme CDS	Expression Level	413260	414363	1104	reverse	0.04	0.9046	163.371	-0.04	-0.0766396	0.514763	0.881646	-0.148883	5.45	10.57	2.65	3.78	5.27	2.36	6.22333	3.80333	0.611141
SAUSA300_RS05760	arcC CDS	Expression Level	1162602	1163534	933	forward	0.08	0.824424	247.114	-0.08	-0.0781965	0.282192	0.7817	-0.277104	11.87	11.69	10.14	8.19	7.17	4.88	11.2333	6.74667	0.600593
SAUSA300_RS07570	DUF2977 domain-containing protein CDS	Expression Level	1550882	1551271	390	reverse	0.04	0.916173	16.9116	-0.04	-0.0802141	0.620741	0.897181	-0.129223	0.65	1.76	2.96	0.61	0.98	1.56	1.79	1.05	0.586592
SAUSA300_RS07585	hypothetical protein CDS	Expression Level	1554663	1554953	291	reverse	0.06	0.864278	31.6616	-0.06	-0.0828028	0.384257	0.829387	-0.215488	5.12	4.87	3.81	2.91	2.35	2.9	4.6	2.72	0.591304
SAUSA300_RS11155	alr CDS	Expression Level	2188632	2189780	1149	reverse	0.12	0.750839	6633.81	-0.12	-0.0849717	0.215539	0.693412	-0.394228	280.83	203.09	256.66	142.85	158.99	136.85	246.86	146.23	0.59236
SAUSA300_RS11385	serine hydroxymethyltransferase CDS	Expression Level	2229392	2230630	1239	reverse	0.07	0.859073	21333	-0.07	-0.0852076	0.377255	0.821309	-0.225862	639.56	895.13	657.72	331.96	709.49	292.17	730.803	444.54	0.60829
SAUSA300_RS08210	type II secretion system F family protein CDS	Expression Level	1655071	1656141	1071	reverse	0.09	0.80886	184.526	-0.09	-0.0858789	0.286107	0.764052	-0.300164	9.17	5.77	7.17	4.85	4.72	3.52	7.37	4.36333	0.59204
SAUSA300_RS09580	restriction endonuclease subunit S CDS	Expression Level	1935644	1936843	1200	reverse	0.13	0.745828	1547.94	-0.13	-0.0863651	0.215251	0.688251	-0.401229	61.4	48.36	55.61	31.89	32.17	33.46	55.1233	32.5067	0.589708
SAUSA300_RS10280	diacylglycerol kinase CDS	Expression Level	2039332	2040279	948	reverse	0.12	0.75348	7213.91	-0.12	-0.089324	0.228919	0.69639	-0.390198	308.1	315.25	350.37	187.62	237.46	155.88	324.573	193.653	0.59664
SAUSA300_RS03655	hypothetical protein CDS	Expression Level	755876	756328	453	forward	0.08	0.841093	5239.48	-0.08	-0.0903821	0.357687	0.800512	-0.252685	581.41	405.39	500.63	376.15	183.28	304.4	495.81	287.943	0.580753
SAUSA300_RS02355	NUDIX domain-containing protein CDS	Expression Level	493286	493681	396	forward	0.11	0.770081	670.008	-0.11	-0.0905551	0.249033	0.716137	-0.363627	85.11	58.52	73.84	43.16	40.37	43.97	72.49	42.5	0.586288
SAUSA300_RS03400	iron ABC transporter permease CDS	Expression Level	708964	709968	1005	forward	0.05	0.881069	1120.08	-0.05	-0.0912336	0.482072	0.849895	-0.189253	63.13	37.59	43.06	16.92	55.12	14.99	47.9267	29.01	0.6053
SAUSA300_RS08300	rpoD CDS	Expression Level	1671296	1672402	1107	reverse	0.1	0.79777	20529.8	-0.1	-0.0914508	0.286849	0.74987	-0.318811	790.17	878.74	703.44	491.39	606.92	321.73	790.783	473.347	0.598579
SAUSA300_RS13125	ABC transporter ATP-binding protein/permease CDS	Expression Level	2551358	2553091	1734	reverse	0.12	0.761916	274.969	-0.12	-0.0914952	0.242859	0.706365	-0.376742	7.22	5.73	7.39	4.28	4.39	3.37	6.78	4.01333	0.591937
SAUSA300_RS04850	competence protein CoiA CDS	Expression Level	988576	989561	986	forward	0.09	0.811125	296.558	-0.09	-0.0918143	0.31035	0.767351	-0.295841	11.93	15.49	11.02	6.61	10.41	5.99	12.8133	7.67	0.598595
SAUSA300_RS14570	rhodanese-related sulfurtransferase CDS	Expression Level	2848909	2849865	957	forward	0.15	0.701802	2482.2	-0.15	-0.0944551	0.200512	0.637592	-0.471069	126.48	102.36	104.54	62.91	71.64	61.87	111.127	65.4733	0.589178
SAUSA300_RS06525	hypothetical protein CDS	Expression Level	1328390	1328641	252	forward	0.05	0.891141	20.3588	-0.05	-0.0954052	0.557284	0.864069	-0.171197	2.65	2.78	4.87	3.1	2.38	0.74	3.43333	2.07333	0.603883
SAUSA300_RS09855	fumC CDS	Expression Level	1984212	1985597	1386	reverse	0.13	0.743066	5730.28	-0.13	-0.0954161	0.235144	0.684906	-0.405778	189.41	170.97	170.5	94.55	98.65	117.46	176.96	103.553	0.585179
SAUSA300_RS14065	oxidoreductase CDS	Expression Level	2735790	2736650	861	forward	0.14	0.728815	3450.52	-0.14	-0.0973971	0.227376	0.668394	-0.428353	177.93	147.18	190.36	88.79	121.29	94.04	171.823	101.373	0.589986
SAUSA300_RS12780	L-lactate permease CDS	Expression Level	2485913	2487511	1599	reverse	0.11	0.772663	162055	-0.11	-0.0978016	0.271917	0.71909	-0.359675	3574.9	5105.38	4275.55	2324.39	3204.33	2182.73	4318.61	2570.48	0.595211
SAUSA300_RS03010	thiD CDS	Expression Level	637282	638112	831	reverse	0.12	0.75549	7096.09	-0.12	-0.0985172	0.254595	0.698788	-0.386957	342.75	387.86	364.19	173.01	227.36	242.53	364.933	214.3	0.587231
SAUSA300_RS07080	nitric oxide reductase activation protein NorD CDS	Expression Level	1431401	1433287	1887	reverse	0.06	0.878636	3532.6	-0.06	-0.100444	0.517079	0.845978	-0.194253	80.2	112.42	46.99	27.01	91.93	26.66	79.87	48.5333	0.607654
SAUSA300_RS08370	30S ribosomal protein S21 CDS	Expression Level	1684618	1684794	177	reverse	0.05	0.891141	15592.5	-0.05	-0.100479	0.586451	0.863961	-0.171335	4333.6	1508.6	5595.45	2851.71	735.63	2873.17	3812.55	2153.5	0.564846
SAUSA300_RS11170	PH domain-containing protein CDS	Expression Level	2190687	2192270	1584	reverse	0.15	0.707123	5337.71	-0.15	-0.101494	0.21909	0.643184	-0.463252	140.38	143.4	149.18	71.51	99.37	83.99	144.32	84.9567	0.588669
SAUSA300_RS11995	truA CDS	Expression Level	2353630	2354433	804	reverse	0.1	0.787245	2485.37	-0.1	-0.102689	0.30668	0.737744	-0.334843	122.78	151.13	122.62	61.96	112.39	61.86	132.177	78.7367	0.595693
SAUSA300_RS08980	pfkA CDS	Expression Level	1806542	1807510	969	reverse	0.12	0.762975	26058.4	-0.12	-0.103745	0.277154	0.708165	-0.374321	947.42	1184.24	1319.29	546.29	724.11	751.61	1150.32	674.003	0.585929
SAUSA300_RS08090	cell division protein FtsK CDS	Expression Level	1635968	1637326	1359	reverse	0.12	0.764738	107.07	-0.12	-0.104466	0.281008	0.710075	-0.371755	3.26	3.88	2.97	1.89	2.17	1.89	3.37	1.98333	0.588526
SAUSA300_RS09775	ABC transporter permease CDS	Expression Level	1967043	1968266	1224	reverse	0.17	0.681968	13006.3	-0.17	-0.106827	0.212807	0.615672	-0.501993	493.55	399.2	478.55	273.42	307.63	222.9	457.1	267.983	0.586269
SAUSA300_RS01280	PTS sugar transporter subunit IIA CDS	Expression Level	289446	289913	468	forward	0.07	0.860337	16.637	-0.07	-0.110594	0.494437	0.82301	-0.223676	1.59	1.44	1.5	1.3	0.58	0.8	1.51	0.893333	0.591611
SAUSA300_RS10430	linear amide C-N hydrolase CDS	Expression Level	2072064	2073104	1041	forward	0.13	0.734936	2244.74	-0.13	-0.110728	0.264803	0.675836	-0.418152	87.31	102.62	87.57	44.06	71.23	48.17	92.5	54.4867	0.589045
SAUSA300_RS08585	alaS CDS	Expression Level	1722056	1724686	2631	reverse	0.16	0.693601	10396.9	-0.16	-0.111142	0.229231	0.627784	-0.484849	179.63	159.28	171.31	84	102.56	109.55	170.073	98.7033	0.580357
SAUSA300_RS04150	hypothetical protein CDS	Expression Level	857532	857687	156	forward	0.05	0.883875	9.11018	-0.05	-0.111265	0.605403	0.85418	-0.183787	2.89	1.87	2.53	1.53	0.79	1.8	2.43	1.37333	0.565158
SAUSA300_RS14230	ABC transporter ATP-binding protein CDS	Expression Level	2768206	2768961	756	reverse	0.09	0.807811	704.138	-0.09	-0.112128	0.370547	0.762195	-0.3026	41.55	40.33	38.33	20.51	15.28	32.83	40.07	22.8733	0.570834
SAUSA300_RS06450	alpha/beta hydrolase CDS	Expression Level	1316728	1317642	915	forward	0.12	0.757906	2499.43	-0.12	-0.112959	0.295617	0.702377	-0.382114	122.48	101.87	128.8	71.94	51.82	78.94	117.717	67.5667	0.573977
SAUSA300_RS03350	tagG CDS	Expression Level	697810	698622	813	forward	0.19	0.649022	12196.4	-0.19	-0.113862	0.206205	0.580826	-0.552178	747.42	580.76	613.48	360.62	427.1	342.41	647.22	376.71	0.582043
SAUSA300_RS05685	hypothetical protein CDS	Expression Level	1152431	1152937	507	forward	0.07	0.860337	1029.34	-0.07	-0.114451	0.51204	0.823131	-0.223519	100.31	56.85	106.7	77.1	18.69	53.27	87.9533	49.6867	0.564921
SAUSA300_RS11030	hypothetical protein CDS	Expression Level	2164400	2164555	156	forward	0.1	0.797593	107.235	-0.1	-0.11644	0.364551	0.749419	-0.319406	27.15	34.07	27.15	22.97	18.64	10.22	29.4567	17.2767	0.586511
SAUSA300_RS15670	IS30 family transposase CDS	Expression Level	<2863544	2863870	>327	forward	0.13	0.740865	127.795	-0.13	-0.117846	0.288202	0.682612	-0.408901	17.33	17.19	15.81	9.83	8.27	10.95	16.7767	9.68333	0.577191
SAUSA300_RS00240	HNH endonuclease CDS	Expression Level	56489	56860	372	forward	0.08	0.823104	29.5172	-0.08	-0.119183	0.426998	0.780154	-0.279119	3.16	3.65	3.3	2.92	1.83	1.22	3.37	1.99	0.590504
SAUSA300_RS03435	alpha/beta hydrolase CDS	Expression Level	715451	716494	1044	forward	0.11	0.773514	1920.77	-0.11	-0.119924	0.335444	0.720712	-0.357508	99.34	60.79	79.24	49.8	61.43	28.48	79.79	46.57	0.583657
SAUSA300_RS15835	Csa1 family protein CDS	Expression Level	2610487	>2610594	>108	reverse	0.05	0.899997	7.56553	-0.05	-0.120435	0.770885	0.875852	-0.15623	5.81	0.54	2.98	1.61	1.52	2.03	3.11	1.72	0.553055
SAUSA300_RS14660	helix-turn-helix domain-containing protein CDS	Expression Level	2864810	2865379	570	reverse	0.16	0.695636	1092.23	-0.16	-0.121962	0.253546	0.630498	-0.481027	89.57	68.61	90.5	48.31	42.73	51.5	82.8933	47.5133	0.573186
SAUSA300_RS14035	TetR/AcrR family transcriptional regulator CDS	Expression Level	2731139	2731726	588	reverse	0.14	0.716918	625.45	-0.14	-0.122548	0.274624	0.655424	-0.44624	47.98	51.33	38.23	24.41	34.64	21.27	45.8467	26.7733	0.583976
SAUSA300_RS05315	TrkA family potassium uptake protein CDS	Expression Level	1083412	1084074	663	forward	0.15	0.708547	3317.59	-0.15	-0.122551	0.266342	0.645425	-0.460127	232.43	160.61	257.21	132.47	120.04	120.99	216.75	124.5	0.574394
SAUSA300_RS06510	hypothetical protein CDS	Expression Level	1327460	1327645	186	forward	0.06	0.868502	259.815	-0.06	-0.122609	0.586322	0.834358	-0.209116	86.43	28.11	68.47	63.28	12.77	26.72	61.0033	34.2567	0.561554
SAUSA300_RS10305	putP CDS	Expression Level	2044616	2046154	1539	forward	0.15	0.713952	4700.84	-0.15	-0.122705	0.271611	0.651437	-0.451767	156.39	101.16	139.79	75.18	68.6	83.28	132.447	75.6867	0.57145
SAUSA300_RS00990	isochorismatase family protein CDS	Expression Level	218795	219352	558	reverse	0.12	0.762047	1041.43	-0.12	-0.122981	0.326894	0.70676	-0.376212	87.98	65.16	89.25	55.11	32.44	50.42	80.7967	45.99	0.569207
SAUSA300_RS06325	DNA translocase FtsK CDS	Expression Level	1286322	1288691	2370	forward	0.15	0.706824	13584.6	-0.15	-0.123361	0.265872	0.642659	-0.463984	230.42	286.47	223.25	132.67	184.83	115.4	246.713	144.3	0.584889
SAUSA300_RS08325	recO CDS	Expression Level	1677814	1678560	747	reverse	0.13	0.73956	3776.08	-0.13	-0.12368	0.30094	0.681088	-0.410979	215.24	258.45	179.39	98.99	172.09	110.79	217.693	127.29	0.584722
SAUSA300_RS12390	sarR CDS	Expression Level	2410700	2411047	348	reverse	0.11	0.784881	48676.9	-0.11	-0.124896	0.368914	0.734949	-0.338549	5549.61	5661.18	6913.79	4448.3	2068.49	3779.33	6041.53	3432.04	0.568075
SAUSA300_RS05715	hypothetical protein CDS	Expression Level	1155657	1155890	234	reverse	0.08	0.836768	3840.37	-0.08	-0.12498	0.483665	0.796096	-0.258403	769.81	363.69	1009.49	458.29	209.44	531.97	714.33	399.9	0.559825
SAUSA300_RS12980	adcA CDS	Expression Level	2528237	2529787	1551	reverse	0.1	0.794722	1733.93	-0.1	-0.125758	0.387583	0.745584	-0.324467	36.58	71.72	35.37	32.71	31.56	19.81	47.89	28.0267	0.58523
SAUSA300_RS01220	PrsW family intramembrane metalloprotease CDS	Expression Level	277368	278510	1143	forward	0.11	0.769713	1409.5	-0.11	-0.128581	0.352804	0.715519	-0.364454	60.03	31.73	69.23	32	26.3	33.07	53.6633	30.4567	0.567551
SAUSA300_RS06390	2-oxoacid:acceptor oxidoreductase subunit alpha CDS	Expression Level	1300772	1302532	1761	forward	0.2	0.632524	3841.67	-0.2	-0.130491	0.22503	0.561992	-0.579885	101.06	82.28	100.4	53.4	51.31	57.34	94.58	54.0167	0.571121
SAUSA300_RS09805	yhaM CDS	Expression Level	1972640	1973581	942	reverse	0.18	0.657175	14199.2	-0.18	-0.131442	0.243477	0.589297	-0.539855	764.87	510.83	689.99	404.93	398.92	322.98	655.23	375.61	0.573249
SAUSA300_RS11375	wecB CDS	Expression Level	2227584	2228711	1128	reverse	0.11	0.774331	29129.9	-0.11	-0.132362	0.371676	0.72175	-0.356122	947.76	1376.07	1016.23	525.16	1021.05	418.25	1113.35	654.82	0.588151
SAUSA300_RS10155	acyl-CoA thioesterase CDS	Expression Level	2021004	2021534	531	reverse	0.19	0.649022	5107.12	-0.19	-0.136375	0.246937	0.580766	-0.552266	396.02	409.2	444.92	227.32	214.57	269.16	416.713	237.017	0.568776
SAUSA300_RS01035	type I restriction endonuclease subunit R CDS	Expression Level	228947	231736	2790	forward	0.12	0.757734	8091.48	-0.12	-0.137431	0.359114	0.701947	-0.382694	124.67	105.08	148.38	70.82	47.24	94	126.043	70.6867	0.560812
SAUSA300_RS09810	AAA family ATPase CDS	Expression Level	1973578	1976514	2937	reverse	0.26	0.552779	32786	-0.26	-0.137803	0.195403	0.480669	-0.705227	502.04	463.98	487.32	259.45	328.24	247.39	484.447	278.36	0.574594
SAUSA300_RS00680	NAD-dependent epimerase/dehydratase family protein CDS	Expression Level	148284	149264	981	forward	0.17	0.673619	226.509	-0.17	-0.139468	0.270915	0.60669	-0.514803	10.01	8.23	11.85	5.03	5.91	6.15	10.03	5.69667	0.567963
SAUSA300_RS10840	sph CDS	Expression Level	<2127700	2128530	>831	forward	0.17	0.683658	644.7	-0.17	-0.142036	0.284961	0.618175	-0.498439	31.43	26.01	43.87	17.67	22.31	17.87	33.77	19.2833	0.57102
SAUSA300_RS05990	hypothetical protein CDS	Expression Level	1211967	1212920	954	forward	0.25	0.564812	2702.36	-0.25	-0.144173	0.210279	0.492949	-0.685626	144.72	110.54	115.19	68.11	75.5	66.91	123.483	70.1733	0.568282
SAUSA300_RS06355	helix-turn-helix domain-containing protein CDS	Expression Level	1293646	1294038	393	forward	0.24	0.574278	3048	-0.24	-0.144245	0.215184	0.502647	-0.670331	361.98	325.86	324.25	212.09	181.05	181.24	337.363	191.46	0.567519
SAUSA300_RS11160	holo-ACP synthase CDS	Expression Level	2189846	2190205	360	reverse	0.28	0.520637	2281.12	-0.28	-0.144463	0.190189	0.44751	-0.759573	281.67	280.9	263.38	155.76	165.52	149.31	275.317	156.863	0.569756
SAUSA300_RS11390	TIGR01440 family protein CDS	Expression Level	2230657	2231181	525	reverse	0.15	0.707525	12907.9	-0.15	-0.144787	0.313127	0.643802	-0.462389	922.39	1185.48	1089.78	511.78	890.48	450.6	1065.88	617.62	0.579444
SAUSA300_RS06350	YmfK family protein CDS	Expression Level	1292800	1293627	828	forward	0.26	0.550361	4344.32	-0.26	-0.147839	0.208259	0.47778	-0.709878	237	204.28	244.63	115.22	146.41	128.08	228.637	129.903	0.568165
SAUSA300_RS02205	lpl2 CDS	Expression Level	464429	465229	801	forward	0.19	0.639901	177.768	-0.19	-0.147846	0.259906	0.569462	-0.568845	10.13	8.55	10.28	5.72	4.93	5.68	9.65333	5.44333	0.563881
SAUSA300_RS04485	DUF3055 domain-containing protein CDS	Expression Level	911263	911529	267	reverse	0.09	0.808237	655.863	-0.09	-0.149993	0.497428	0.763005	-0.301537	123.07	60.05	140.36	76.3	25.97	75.4	107.827	59.2233	0.549246
SAUSA300_RS05150	polyisoprenyl-teichoic acid--peptidoglycan teichoic acid transferase CDS	Expression Level	1049324	1050541	1218	reverse	0.12	0.751354	13741.5	-0.12	-0.150916	0.383796	0.694157	-0.39322	434.49	598.63	436.16	207.37	460.6	185.55	489.76	284.507	0.58091
SAUSA300_RS02760	cysteine--tRNA ligase CDS	Expression Level	577088	578488	1401	forward	0.17	0.682969	5467.52	-0.17	-0.151362	0.302505	0.61682	-0.500362	128.09	209.06	170.11	78.96	113.12	97.56	169.087	96.5467	0.570989
SAUSA300_RS04930	MFS transporter CDS	Expression Level	1005844	1007034	1191	reverse	0.19	0.647595	8522.28	-0.19	-0.151571	0.273072	0.578855	-0.555058	354.71	293.53	289.16	143.78	244.6	147.52	312.467	178.633	0.571688
SAUSA300_RS11130	anti-sigma factor antagonist CDS	Expression Level	2186222	2186548	327	reverse	0.21	0.620152	8515.13	-0.21	-0.151717	0.252897	0.548562	-0.599916	1079.62	1276.18	1040.26	755.59	638.15	535.54	1132.02	643.093	0.568094
SAUSA300_RS06615	response regulator transcription factor CDS	Expression Level	1338285	1338887	603	forward	0.27	0.53295	906.073	-0.27	-0.154597	0.208797	0.459046	-0.740419	67.66	59.16	70	34	39.8	37.3	65.6067	37.0333	0.564475
SAUSA300_RS13040	putative metal homeostasis protein CDS	Expression Level	2537392	2537496	105	forward	0.12	0.76239	2342.19	-0.12	-0.154785	0.4123	0.70735	-0.375418	907.46	898.41	1114.99	759.07	280.31	581.15	973.62	540.177	0.554813
SAUSA300_RS01685	ROK family protein CDS	Expression Level	367811	368671	861	forward	0.13	0.737079	108.427	-0.13	-0.155898	0.375895	0.678334	-0.414738	5.15	6.21	5.12	3.13	4.6	1.74	5.49333	3.15667	0.574636
SAUSA300_RS06620	hypothetical protein CDS	Expression Level	1339000	1339188	189	reverse	0.11	0.77983	700.586	-0.11	-0.1567	0.452962	0.729384	-0.345945	146.26	182.03	155.94	155.81	50.7	64.67	161.41	90.3933	0.560023
SAUSA300_RS11440	UDP-N-acetylglucosamine 1-carboxyvinyltransferase CDS	Expression Level	2239704	2240963	1260	reverse	0.26	0.552779	6664.96	-0.26	-0.160288	0.227118	0.480347	-0.705745	223.16	247.97	221.25	118.48	161.28	113.38	230.793	131.047	0.56781
SAUSA300_RS07500	ferredoxin CDS	Expression Level	1541109	1541357	249	forward	0.11	0.770245	981.289	-0.11	-0.166146	0.457633	0.716564	-0.363054	215.9	115.3	190.39	131.87	44.74	107.72	173.863	94.7767	0.545122
SAUSA300_RS02090	transposase CDS	Expression Level	443533	443805	273	reverse	0.16	0.69595	88.4429	-0.16	-0.166285	0.346479	0.63128	-0.479927	13.93	17.12	11.45	8.11	10.5	5.5	14.1667	8.03667	0.567294
SAUSA300_RS08295	tRNA (adenine(22)-N(1))-methyltransferase TrmK CDS	Expression Level	1670488	1671165	678	reverse	0.15	0.715298	1492.96	-0.15	-0.166432	0.370352	0.653152	-0.449388	100.02	105.38	83.8	42.6	88.81	34.19	96.4	55.2	0.572614
SAUSA300_RS11380	upp CDS	Expression Level	2228735	2229364	630	reverse	0.14	0.721363	13807.3	-0.14	-0.167629	0.381054	0.660003	-0.439908	832.92	1203.72	831.74	427.11	868.68	350.59	956.127	548.793	0.573976
SAUSA300_RS15925	tyrosine-type recombinase/integrase CDS	Expression Level	421130	>421837	>708	reverse	0.14	0.728815	202.305	-0.14	-0.168391	0.39343	0.668645	-0.428008	9.08	18.03	10.15	7.52	8.99	4.72	12.42	7.07667	0.56978
SAUSA300_RS14070	budA CDS	Expression Level	2736736	2737440	705	reverse	0.25	0.561159	1672.29	-0.25	-0.170133	0.245982	0.489159	-0.691647	104.23	86.21	122.06	64.75	56.97	52.59	104.167	58.1033	0.557792
SAUSA300_RS08290	Nif3-like dinuclear metal center hexameric protein CDS	Expression Level	1669385	1670485	1101	reverse	0.26	0.551043	2778.49	-0.26	-0.173127	0.24432	0.478569	-0.708606	116.05	114.63	101.53	53.57	80.51	52.91	110.737	62.33	0.562867
SAUSA300_RS08910	gap CDS	Expression Level	1787904	1788929	1026	reverse	0.2	0.631064	1018.86	-0.2	-0.174744	0.300173	0.56047	-0.582144	43.45	51.35	35.76	20.87	33.42	19.44	43.52	24.5767	0.564721
SAUSA300_RS06705	CAP domain-containing protein CDS	Expression Level	1353633	1354649	1017	forward	0.15	0.711651	7841.03	-0.15	-0.175331	0.385012	0.648829	-0.45539	455.34	199.53	370.45	239.96	139.01	181.4	341.773	186.79	0.546532
SAUSA300_RS07730	dUTP diphosphatase CDS	Expression Level	1579290	1579826	537	reverse	0.06	0.861666	7.72296	-0.06	-0.178466	0.807196	0.825019	-0.221094	0.07	1.17	0.57	0.32	0.51	0.23	0.603333	0.353333	0.585635
SAUSA300_RS09685	lukE CDS	Expression Level	1956304	1957239	936	reverse	0.19	0.643072	109.344	-0.19	-0.180052	0.319103	0.572588	-0.564243	5.49	4.56	5.43	2.85	3.86	1.9	5.16	2.87	0.556202
SAUSA300_RS00975	N-acetyl-gamma-glutamyl-phosphate reductase CDS	Expression Level	214657	215688	1032	reverse	0.18	0.656483	312.407	-0.18	-0.181423	0.335224	0.588369	-0.541201	12.77	12.86	14.29	7.39	5.13	9.3	13.3067	7.27333	0.546593
SAUSA300_RS04575	PaaI family thioesterase CDS	Expression Level	926497	926871	375	forward	0.21	0.617664	1254.22	-0.21	-0.182808	0.302886	0.546141	-0.603553	137.81	146.42	157.11	84.26	60.79	96.58	147.113	80.5433	0.547492
SAUSA300_RS13055	hypothetical protein CDS	Expression Level	2540082	2540186	105	reverse	0.18	0.656483	68.9386	-0.18	-0.182913	0.338043	0.588442	-0.541095	26.14	31.99	28.65	11.17	18.2	18.46	28.9267	15.9433	0.551164
SAUSA300_RS04800	ATP-binding cassette domain-containing protein CDS	Expression Level	977234	978175	942	forward	0.31	0.484877	2675.88	-0.31	-0.183626	0.223793	0.41192	-0.82052	123.61	134.83	116.22	74.67	65.95	66.67	124.887	69.0967	0.553275
SAUSA300_RS06670	hypothetical protein CDS	Expression Level	1348096	1348200	105	reverse	0.13	0.744622	32.4788	-0.13	-0.184054	0.456594	0.686872	-0.403103	16.06	9.18	15.72	6.62	5.07	10.42	13.6533	7.37	0.539795
SAUSA300_RS12350	yut CDS	Expression Level	2404298	2405203	906	reverse	0.27	0.542363	282.869	-0.27	-0.184666	0.254944	0.468857	-0.724341	14.71	15.28	11.25	7.19	8.47	7.21	13.7467	7.62333	0.554559
SAUSA300_RS07510	hypothetical protein CDS	Expression Level	1542287	1542406	120	reverse	0.19	0.648388	214.262	-0.19	-0.184768	0.333706	0.579795	-0.553684	68.62	90.29	76.19	52.12	52.79	27.09	78.3667	44	0.561463
SAUSA300_RS04310	MetQ/NlpA family ABC transporter substrate-binding protein CDS	Expression Level	881032	881853	822	forward	0.15	0.708547	1104.42	-0.15	-0.185482	0.402866	0.645224	-0.460407	46.65	92.06	37.37	32.34	30.16	35.08	58.6933	32.5267	0.55418
SAUSA300_RS01545	TIGR01741 family protein CDS	Expression Level	344015	344506	492	forward	0.18	0.668138	4702.73	-0.18	-0.187669	0.357955	0.600083	-0.524282	462.36	305.2	502.77	291.02	155.8	242.53	423.443	229.783	0.542654
SAUSA300_RS07760	DUF3113 family protein CDS	Expression Level	1581200	1581385	186	reverse	0.04	0.903584	0.84955	-0.04	-0.188524	1.24548	0.879687	-0.151367	0	0.16	0.39	0	0.15	0.08	0.183333	0.0766667	0.418182
SAUSA300_RS13790	hydroxymethylglutaryl-CoA reductase, degradative CDS	Expression Level	2681398	2682675	1278	reverse	0.42	0.383817	6362.34	-0.42	-0.190211	0.187844	0.311251	-1.0126	226.89	205.94	226.66	125.95	129.27	108.85	219.83	121.357	0.552048
SAUSA300_RS03405	iron ABC transporter permease CDS	Expression Level	709965	710981	1017	forward	0.17	0.677066	1739.93	-0.17	-0.191451	0.375379	0.610037	-0.510021	108.55	40.48	80.06	38.27	51.57	35.73	76.3633	41.8567	0.548125
SAUSA300_RS11165	PH domain-containing protein CDS	Expression Level	2190209	2190700	492	reverse	0.35	0.448551	1971.56	-0.35	-0.195681	0.220559	0.374968	-0.887205	187.77	157.22	187.34	88.33	98.75	103.95	177.443	97.01	0.54671
SAUSA300_RS06170	LysM peptidoglycan-binding domain-containing protein CDS	Expression Level	1249155	1250273	1119	forward	0.35	0.441618	294.638	-0.35	-0.195777	0.217291	0.367594	-0.900989	11.86	11.39	11.6	6.68	6.43	6.05	11.6167	6.38667	0.549785
SAUSA300_RS04500	D-glycerate dehydrogenase CDS	Expression Level	912873	913832	960	forward	0.31	0.484718	9172.25	-0.31	-0.19588	0.23844	0.411357	-0.821507	380.33	439.35	445.1	236.51	212.14	243.57	421.593	230.74	0.547305
SAUSA300_RS02765	Mini-ribonuclease 3 CDS	Expression Level	578481	578885	405	forward	0.22	0.605588	1933.24	-0.22	-0.196234	0.31466	0.532866	-0.623637	154.91	246.69	228.52	92.23	150.6	107.29	210.04	116.707	0.55564
SAUSA300_RS07370	DUF1405 domain-containing protein CDS	Expression Level	1518973	1519560	588	reverse	0.25	0.563524	1267.55	-0.25	-0.19719	0.286726	0.491624	-0.687729	123.74	68.87	95.33	54.11	60.6	42.98	95.98	52.5633	0.547649
SAUSA300_RS03785	ABC-F family ATP-binding cassette domain-containing protein CDS	Expression Level	779356	781239	1884	forward	0.15	0.708547	9110.1	-0.15	-0.201916	0.438917	0.645492	-0.460034	170.41	291.02	177.65	97.61	199.61	62.75	213.027	119.99	0.563263
SAUSA300_RS13980	GTP-binding protein CDS	Expression Level	2721720	2722610	891	reverse	0.26	0.549638	533.461	-0.26	-0.203326	0.285701	0.476666	-0.711676	23.46	33.5	22.29	14.09	16.85	12.74	26.4167	14.56	0.551167
SAUSA300_RS08530	acetyl-CoA carboxylase biotin carboxyl carrier protein subunit CDS	Expression Level	1714211	1714660	450	reverse	0.19	0.64642	91.3628	-0.19	-0.203934	0.36595	0.577342	-0.557272	8.19	9.67	9.18	3.09	7.37	4.38	9.01333	4.94667	0.548817
SAUSA300_RS00700	lipopolysaccharide biosynthesis protein CDS	Expression Level	152504	153934	1431	forward	0.36	0.433664	1226.86	-0.36	-0.206621	0.2256	0.359733	-0.915873	38.69	38.2	37.15	23.87	19.99	18.27	38.0133	20.71	0.544809
SAUSA300_RS06230	translation elongation factor Ts CDS	Expression Level	1261715	1262596	882	forward	0.26	0.549638	33639.1	-0.26	-0.208668	0.293269	0.476759	-0.711525	1712.28	1414.33	1964.08	727.53	890.66	1126.51	1696.9	914.9	0.539161
SAUSA300_RS11305	YwpF-like family protein CDS	Expression Level	2217373	2217813	441	forward	0.35	0.450997	1686.08	-0.35	-0.209315	0.237179	0.377497	-0.882518	171.69	160.07	177.78	90.61	83.02	101.65	169.847	91.76	0.540252
SAUSA300_RS04490	DUF86 domain-containing protein CDS	Expression Level	911627	912061	435	forward	0.28	0.526465	5409.3	-0.28	-0.211188	0.281477	0.453083	-0.750285	523.63	554.02	578.73	279.78	248.27	362.73	552.127	296.927	0.537787
SAUSA300_RS07495	helix-turn-helix domain-containing protein CDS	Expression Level	1540048	1541001	954	reverse	0.18	0.657238	4155.42	-0.18	-0.211398	0.391889	0.589588	-0.539432	170.22	244.54	163.69	102.62	161.66	57.41	192.817	107.23	0.556124
SAUSA300_RS09215	UDP-N-acetylmuramate--L-alanine ligase CDS	Expression Level	1858262	1859575	1314	reverse	0.33	0.470653	14649.1	-0.33	-0.215494	0.254864	0.397818	-0.845524	494.14	565.72	425.37	279.12	320.85	211.81	495.077	270.593	0.546569
SAUSA300_RS13320	hypothetical protein CDS	Expression Level	2590207	2590956	750	forward	0.49	0.322262	3485.64	-0.49	-0.21653	0.189717	0.253732	-1.14133	222.93	204.51	193.45	111.77	120.75	103.95	206.963	112.157	0.541916
SAUSA300_RS09510	excalibur calcium-binding domain-containing protein CDS	Expression Level	1922975	1923625	651	forward	0.26	0.548435	3624.11	-0.26	-0.217462	0.304635	0.475323	-0.713845	247.61	224.27	272.72	108.95	198.37	101.03	248.2	136.117	0.548415
SAUSA300_RS04160	N-acetyltransferase CDS	Expression Level	858355	858885	531	forward	0.18	0.654455	250.915	-0.18	-0.218912	0.402053	0.586107	-0.544486	14.62	32.45	15.51	9.82	14.04	10.42	20.86	11.4267	0.547779
SAUSA300_RS08410	radical SAM family heme chaperone HemW CDS	Expression Level	1693047	1694171	1125	reverse	0.26	0.544786	1036.82	-0.26	-0.220042	0.305515	0.471382	-0.720232	48.06	34.63	41	18.65	19.1	28.04	41.23	21.93	0.531894
SAUSA300_RS03360	glycosyltransferase family 2 protein CDS	Expression Level	699821	700882	1062	forward	0.21	0.612761	7039.16	-0.21	-0.221541	0.36215	0.54071	-0.61174	214.9	401.89	263.58	135.03	225.89	123.29	293.457	161.403	0.550007
SAUSA300_RS01745	lipoate--protein ligase CDS	Expression Level	380210	381232	1023	forward	0.22	0.598841	994.584	-0.22	-0.221612	0.349412	0.525922	-0.634243	46.26	43.42	40.55	20.46	36.74	14.3	43.41	23.8333	0.549029
SAUSA300_RS03515	cupin domain-containing protein CDS	Expression Level	732521	732994	474	forward	0.38	0.419472	5571.28	-0.38	-0.222198	0.235396	0.345204	-0.943933	504.9	550.58	514.78	250.99	361.36	242.34	523.42	284.897	0.544298
SAUSA300_RS01625	formate/nitrite transporter family protein CDS	Expression Level	354436	355260	825	reverse	0.27	0.542363	16923.2	-0.27	-0.223544	0.30878	0.469091	-0.723958	775.33	1151.78	805.17	422.76	467.79	577.81	910.76	489.453	0.537412
SAUSA300_RS07355	bshA CDS	Expression Level	1516184	1517326	1143	reverse	0.21	0.613434	4880.61	-0.21	-0.226452	0.370922	0.541523	-0.610512	175.8	226.04	168.73	75.09	167.04	71.45	190.19	104.527	0.549591
SAUSA300_RS07560	DUF2951 domain-containing protein CDS	Expression Level	1550380	1550679	300	reverse	0.11	0.779123	9.8807	-0.11	-0.228914	0.65932	0.728444	-0.347197	1.05	2.34	0.97	0.72	0.46	1.15	1.45333	0.776667	0.534404
SAUSA300_RS02560	glmU CDS	Expression Level	533647	534999	1353	forward	0.25	0.558501	8354.34	-0.25	-0.229151	0.329402	0.486642	-0.695659	247.95	327.88	249.45	112.73	220.48	117.46	275.093	150.223	0.546081
SAUSA300_RS08195	hypothetical protein CDS	Expression Level	1654036	1654335	300	reverse	0.25	0.55693	61.4432	-0.25	-0.233467	0.334165	0.484765	-0.698659	9.08	8.66	9.49	6.37	4.05	4.27	9.07667	4.89667	0.539479
SAUSA300_RS08895	dnaI CDS	Expression Level	1784903	1785823	921	reverse	0.35	0.444185	5947.19	-0.35	-0.234636	0.261846	0.370207	-0.896085	305.11	235.61	328.94	122.76	177.91	163.33	289.887	154.667	0.533542
SAUSA300_RS11025	tsaE CDS	Expression Level	2163901	2164362	462	reverse	0.5	0.31615	1624	-0.5	-0.235187	0.203534	0.247878	-1.15552	151.54	166.57	153.23	83.44	87.2	81.5	157.113	84.0467	0.534943
SAUSA300_RS00760	phosphate/phosphite/phosphonate ABC transporter substrate-binding protein CDS	Expression Level	163824	164780	957	reverse	0.2	0.637057	372.2	-0.2	-0.235421	0.410868	0.566655	-0.572985	18.72	13.64	20.08	10.3	4.96	12.05	17.48	9.10333	0.520786
SAUSA300_RS13455	tandem-type lipoprotein CDS	Expression Level	2612848	2613632	785	reverse	0.5	0.317059	879.133	-0.5	-0.235506	0.20423	0.248853	-1.15314	49.18	51.94	49.14	26.67	30.21	23.77	50.0867	26.8833	0.536736
SAUSA300_RS04705	YisL family protein CDS	Expression Level	957035	957424	390	forward	0.29	0.518425	1209.72	-0.29	-0.236777	0.309918	0.444867	-0.764	141.06	118.77	157.81	84.98	53.91	81.04	139.213	73.31	0.526602
SAUSA300_RS07980	prli42 CDS	Expression Level	1615989	1616168	180	forward	0.27	0.541938	997.966	-0.27	-0.237059	0.32675	0.468143	-0.725504	204.12	304.71	233.19	125.24	184.44	93.26	247.34	134.313	0.543031
SAUSA300_RS09570	DUF1433 domain-containing protein CDS	Expression Level	1929784	1930161	378	reverse	0.21	0.615289	898.023	-0.21	-0.237786	0.391709	0.54382	-0.607046	126.66	72.63	122.17	83.65	40.16	45.24	107.153	56.35	0.525882
SAUSA300_RS06195	xerC CDS	Expression Level	1256719	1257615	897	forward	0.28	0.521383	15227.7	-0.28	-0.238084	0.314017	0.448337	-0.75819	609.19	1011.22	648.37	348.3	494.54	379.9	756.26	407.58	0.538942
SAUSA300_RS00370	nickel ABC transporter substrate-binding protein CDS	Expression Level	80394	81947	1554	forward	0.4	0.398603	1228.24	-0.4	-0.240179	0.244289	0.325521	-0.983176	40.09	31.21	35.35	16.56	24.33	16.17	35.55	19.02	0.535021
SAUSA300_RS07265	dynamin family protein CDS	Expression Level	1495001	1498441	3441	reverse	0.53	0.298137	17326.2	-0.53	-0.240873	0.200964	0.230688	-1.19859	217.44	239.57	219.5	114.2	136.42	111.16	225.503	120.593	0.534774
SAUSA300_RS12720	zinc ribbon domain-containing protein CDS	Expression Level	2474723	2476105	1383	reverse	0.46	0.349478	4015.26	-0.46	-0.242132	0.223621	0.278908	-1.08278	129.29	130.77	130.6	73.71	80.95	54.52	130.22	69.7267	0.535453
SAUSA300_RS01585	DUF5079 family protein CDS	Expression Level	348870	349553	684	forward	0.34	0.453745	799.476	-0.34	-0.242242	0.276663	0.381256	-0.875585	61.91	43.04	53	33.72	24.31	25.32	52.65	27.7833	0.527699
SAUSA300_RS04480	YutD family protein CDS	Expression Level	910801	911184	384	forward	0.42	0.375876	1250.6	-0.42	-0.243046	0.236322	0.303737	-1.02845	140.71	131.42	166.59	79.29	72.59	80.19	146.24	77.3567	0.528971
SAUSA300_RS01590	TIGR01741 family protein CDS	Expression Level	350139	350639	501	forward	0.27	0.536629	345.922	-0.27	-0.248174	0.337992	0.462789	-0.734261	39.13	19.97	34.81	14.3	21.93	13.48	31.3033	16.57	0.529337
SAUSA300_RS08515	divalent metal cation transporter CDS	Expression Level	1710842	1712071	1230	reverse	0.39	0.404393	420.649	-0.39	-0.248838	0.256041	0.331117	-0.971867	17.76	12.32	16.27	7.98	9.84	6.74	15.45	8.18667	0.529881
SAUSA300_RS01160	pflA CDS	Expression Level	262851	263606	756	forward	0.25	0.568676	62824.1	-0.25	-0.249326	0.367081	0.497002	-0.679214	3021.95	3431.31	4755.32	1935.59	2929.13	1171.74	3736.19	2012.15	0.538557
SAUSA300_RS08900	replication initiation and membrane attachment family protein CDS	Expression Level	1785823	1787223	1401	reverse	0.45	0.351755	9618.92	-0.45	-0.251475	0.233312	0.281102	-1.07785	316.78	296.3	314.48	130.33	193.32	167.38	309.187	163.677	0.529378
SAUSA300_RS05855	ftsZ CDS	Expression Level	1181549	1182721	1173	forward	0.52	0.302127	65000	-0.52	-0.255859	0.215231	0.234532	-1.18877	2576.05	2496.68	2420.04	1169.86	1631.27	1171.69	2497.59	1324.27	0.53022
SAUSA300_RS00455	universal stress protein CDS	Expression Level	97021	97122	102	reverse	0.37	0.430557	98.0678	-0.37	-0.257462	0.279249	0.35654	-0.921978	43.44	45.53	40.66	25.98	21.68	20.84	43.21	22.8333	0.528427
SAUSA300_RS08255	penicillin-binding protein 2 CDS	Expression Level	1661740	1663815	2076	reverse	0.44	0.361009	15738.3	-0.44	-0.258616	0.2445	0.290175	-1.05774	308.19	363.05	352.64	162.36	229.69	151.8	341.293	181.283	0.531166
SAUSA300_RS07625	DUF3168 domain-containing protein CDS	Expression Level	1565414	1565809	396	reverse	0.15	0.715689	26.9961	-0.15	-0.259741	0.579125	0.653789	-0.448505	5.2	1.22	2.88	2.41	1.59	0.87	3.1	1.62333	0.523656
SAUSA300_RS01260	PTS transporter subunit EIIC CDS	Expression Level	284200	285729	1530	reverse	0.41	0.385812	1641.12	-0.41	-0.25999	0.257699	0.313029	-1.00889	39.08	55.83	49.7	26.03	27.8	22.62	48.2033	25.4833	0.528663
SAUSA300_RS11730	UDPGP type 1 family protein CDS	Expression Level	2303801	2304988	1188	reverse	0.45	0.354948	8721.1	-0.45	-0.261721	0.244366	0.284161	-1.07102	317.77	360.53	314.47	148.16	222.17	155.19	330.923	175.173	0.529347
SAUSA300_RS07750	DUF3310 domain-containing protein CDS	Expression Level	1580542	1580799	258	reverse	0.09	0.804367	4.64396	-0.09	-0.261853	0.851235	0.758376	-0.307615	0.76	0.51	1.08	0.67	0.63	0	0.783333	0.433333	0.553191
SAUSA300_RS00145	IS6-like element IS257 family transposase CDS	Expression Level	35877	36551	675	reverse	0.42	0.377018	12948.2	-0.42	-0.264194	0.257519	0.304929	-1.02592	898.31	889.22	813.03	461.24	380.54	507.86	866.853	449.88	0.518981
SAUSA300_RS07765	DNA polymerase CDS	Expression Level	1581398	1583350	1953	reverse	0.2	0.62627	34.2639	-0.2	-0.267732	0.453928	0.555316	-0.589812	0.6	1.18	0.58	0.4	0.53	0.32	0.786667	0.416667	0.529661
SAUSA300_RS14255	alkaline phosphatase CDS	Expression Level	2771056	2772480	1425	forward	0.29	0.515866	309.72	-0.29	-0.267796	0.348519	0.44226	-0.768383	8.2	12.38	8.79	3.99	4.69	6.56	9.79	5.08	0.518897
SAUSA300_RS06285	YlxQ family RNA-binding protein CDS	Expression Level	1276060	1276377	318	forward	0.2	0.629401	2660.5	-0.2	-0.267852	0.457599	0.558318	-0.585342	332.8	441.98	359.15	128.05	375.8	106.22	377.977	203.357	0.538014
SAUSA300_RS04495	TIGR01457 family HAD-type hydrolase CDS	Expression Level	912061	912840	780	forward	0.45	0.355924	5272.4	-0.45	-0.268554	0.25122	0.28507	-1.069	290.64	299.95	326.63	140.69	150.67	184.5	305.74	158.62	0.518807
SAUSA300_RS01595	TIGR01741 family protein CDS	Expression Level	350651	351151	501	forward	0.37	0.421857	230.274	-0.37	-0.269201	0.286837	0.347979	-0.938516	22.93	16.18	23.53	11.01	13.49	8.27	20.88	10.9233	0.523148
SAUSA300_RS02930	glycosyltransferase CDS	Expression Level	622479	623951	1473	forward	0.31	0.490406	3602.94	-0.31	-0.269679	0.332617	0.417493	-0.810778	101.5	94.42	136.69	62.22	41.06	67.57	110.87	56.95	0.513665
SAUSA300_RS13000	DsbA family protein CDS	Expression Level	2530872	2531471	600	reverse	0.49	0.32273	1751.78	-0.49	-0.27071	0.23764	0.254637	-1.13916	123.25	123.03	150.19	78.47	68.71	59.66	132.157	68.9467	0.521704
SAUSA300_RS14320	hypothetical protein CDS	Expression Level	2786850	2787308	459	forward	0.39	0.404356	343.078	-0.39	-0.272517	0.280221	0.330797	-0.97251	33.32	26.28	42.32	15.71	20.88	16.48	33.9733	17.69	0.520703
SAUSA300_RS00375	ABC transporter permease CDS	Expression Level	81950	82906	957	forward	0.48	0.329147	619.957	-0.48	-0.276514	0.245657	0.26033	-1.12561	34.56	24.98	28.97	14	18.93	13.08	29.5033	15.3367	0.519828
SAUSA300_RS03390	YitT family protein CDS	Expression Level	707016	707849	834	forward	0.34	0.453137	2121.83	-0.34	-0.276566	0.315204	0.380259	-0.877419	128.87	84.67	134.39	65.83	46.45	65.56	115.977	59.28	0.511137
SAUSA300_RS03605	mgrA CDS	Expression Level	746323	746766	444	reverse	0.3	0.499166	61918.7	-0.3	-0.276861	0.347942	0.4262	-0.795711	8560.38	3693.07	6913.24	3782.13	3158.07	2890.64	6388.9	3276.95	0.512913
SAUSA300_RS01055	ABC transporter ATP-binding protein CDS	Expression Level	235072	236664	1593	reverse	0.3	0.505139	2603.85	-0.3	-0.277103	0.352667	0.432022	-0.785737	82.07	50.56	91.15	39.9	28.07	45.84	74.5933	37.9367	0.50858
SAUSA300_RS01605	TIGR01741 family protein CDS	Expression Level	351673	352173	501	forward	0.48	0.331287	364.172	-0.48	-0.277163	0.247293	0.262377	-1.12079	39.17	27.6	32.59	15.26	20.27	15.97	33.12	17.1667	0.518317
SAUSA300_RS15855	hypothetical protein CDS	Expression Level	2863443	>2863529	>87	reverse	0.35	0.448551	52.624	-0.35	-0.277808	0.313101	0.374929	-0.887279	29.07	25.85	27.03	15.73	14.91	11.86	27.3167	14.1667	0.518609
SAUSA300_RS00850	O-antigen ligase family protein CDS	Expression Level	183167	184333	1167	forward	0.46	0.350642	525.331	-0.46	-0.277811	0.257136	0.279962	-1.0804	23.35	20.15	17.88	11.63	12.27	8.05	20.46	10.65	0.520528
SAUSA300_RS10115	membrane protein CDS	Expression Level	2013664	2014500	837	reverse	0.52	0.301894	4209.25	-0.52	-0.279024	0.234572	0.234243	-1.1895	267.9	190.71	228.93	117.75	140.93	98.49	229.18	119.057	0.51949
SAUSA300_RS09680	lukD CDS	Expression Level	1955319	1956302	984	reverse	0.31	0.490731	166.319	-0.31	-0.279398	0.34494	0.417946	-0.80999	7.77	9.11	6.14	3.55	5.73	2.76	7.67333	4.01333	0.523023
SAUSA300_RS06540	hypothetical protein CDS	Expression Level	1329675	1329797	123	forward	0.07	0.850577	1.6174	-0.07	-0.280299	1.17829	0.81197	-0.237885	0.64	0	1.19	0.53	0.22	0	0.61	0.25	0.409836
SAUSA300_RS09825	YlbF/YmcA family competence regulator CDS	Expression Level	1978472	1978816	345	reverse	0.2	0.624822	14469.5	-0.2	-0.280417	0.473361	0.553586	-0.592395	2071.03	1229.92	2456.94	1261.74	430.59	1193.8	1919.3	962.043	0.501248
SAUSA300_RS09515	DUF4352 domain-containing protein CDS	Expression Level	1923706	1924701	996	forward	0.31	0.486907	9015.45	-0.31	-0.288261	0.353009	0.414167	-0.816583	510.37	257.8	478.27	185.99	299.75	159.03	415.48	214.923	0.517289
SAUSA300_RS05280	class I SAM-dependent rRNA methyltransferase CDS	Expression Level	1076325	1077497	1173	forward	0.55	0.282151	3981.91	-0.55	-0.289065	0.233894	0.216504	-1.23588	141.03	168.46	153.3	68.87	86.73	83.02	154.263	79.54	0.515612
SAUSA300_RS01780	mepA CDS	Expression Level	387453	388808	1356	forward	0.47	0.337116	659.476	-0.47	-0.289814	0.261552	0.267838	-1.10806	25.24	16.95	24.58	10.25	11.82	12.03	22.2567	11.3667	0.510708
SAUSA300_RS14105	mqo CDS	Expression Level	2744110	2745606	1497	reverse	0.38	0.412386	104946	-0.38	-0.292209	0.305418	0.338693	-0.956751	3504.67	2274.04	3857.01	1596.92	1418.13	1864.27	3211.91	1626.44	0.506378
SAUSA300_RS06910	dipeptide/oligopeptide/nickel ABC transporter ATP-binding protein CDS	Expression Level	1401687	1402388	702	reverse	0.34	0.454419	1851.18	-0.34	-0.295143	0.337597	0.381985	-0.874245	139.75	85.16	138.17	81.05	48.69	54.02	121.027	61.2533	0.506114
SAUSA300_RS08685	yajC CDS	Expression Level	1749133	1749393	261	reverse	0.22	0.598841	2615.33	-0.22	-0.295194	0.465622	0.526095	-0.633978	501.93	284.5	596.06	256.7	111.88	316.08	460.83	228.22	0.495237
SAUSA300_RS13740	glucose-specific PTS transporter subunit IIBC CDS	Expression Level	2672276	2674342	2067	reverse	0.35	0.442612	11350	-0.35	-0.29522	0.328445	0.368738	-0.898841	310.1	155.65	291.89	128.03	159.25	100.82	252.547	129.367	0.512249
SAUSA300_RS02590	polysaccharide biosynthesis protein CDS	Expression Level	541293	542819	1527	forward	0.63	0.236368	5136.13	-0.63	-0.297527	0.219857	0.175967	-1.35328	161.02	145.89	154.28	83.67	91.5	62.05	153.73	79.0733	0.514365
SAUSA300_RS04895	mgtE CDS	Expression Level	996651	998036	1386	forward	0.48	0.332807	3165.22	-0.48	-0.298704	0.267518	0.264176	-1.11658	106.2	111.94	94.67	42.78	71.75	46.93	104.27	53.82	0.51616
SAUSA300_RS15820	recombinase family protein CDS	Expression Level	2265508	2265991	484	reverse	0.37	0.429975	566.775	-0.37	-0.299036	0.323867	0.355836	-0.923329	67.24	43.2	51.12	21.63	39.91	21.51	53.8533	27.6833	0.514051
SAUSA300_RS08445	ComEA family DNA-binding protein CDS	Expression Level	1700989	1701675	687	reverse	0.55	0.279639	756.693	-0.55	-0.299354	0.240971	0.214132	-1.24228	51.17	43.66	56.4	24.4	31.91	21.39	50.41	25.9	0.513787
SAUSA300_RS12855	rsp CDS	Expression Level	2501327	2503432	2106	forward	0.34	0.452707	3339.74	-0.34	-0.304717	0.346907	0.379737	-0.878382	87.82	58.05	73.11	33.37	56.15	23.29	72.9933	37.6033	0.515161
SAUSA300_RS07720	hypothetical protein CDS	Expression Level	1578847	1579050	204	reverse	0.17	0.66913	10.8823	-0.17	-0.305047	0.583646	0.601212	-0.522658	3.17	2.15	1.93	0.75	0.94	1.84	2.41667	1.17667	0.486897
SAUSA300_RS03510	YebC/PmpR family DNA-binding transcriptional regulator CDS	Expression Level	731805	732521	717	forward	0.44	0.366822	9668.75	-0.44	-0.306907	0.293295	0.295372	-1.04641	613.46	688.42	548.78	251.34	445.09	256.82	616.887	317.75	0.515087
SAUSA300_RS03030	APC family permease CDS	Expression Level	639955	641439	1485	forward	0.2	0.62442	22132.7	-0.2	-0.307803	0.518833	0.553007	-0.593261	525.75	1119.08	388.9	280.44	609.45	175.38	677.91	355.09	0.523801
SAUSA300_RS01995	hypothetical protein CDS	Expression Level	425129	425338	210	reverse	0.27	0.540529	93.8458	-0.27	-0.309635	0.425436	0.466733	-0.727805	28.01	19.05	14.74	14.17	11.83	5.36	20.6	10.4533	0.507443
SAUSA300_RS13005	DUF4467 domain-containing protein CDS	Expression Level	2531490	2531849	360	reverse	0.62	0.238555	1599.99	-0.62	-0.312427	0.231919	0.177936	-1.34714	213.32	174.38	225.08	116.01	106.52	87.57	204.26	103.367	0.506054
SAUSA300_RS04390	Abi family protein CDS	Expression Level	893372	894340	969	forward	0.34	0.45889	9791.83	-0.34	-0.314385	0.362962	0.3864	-0.866165	504.97	456.01	433.69	355.01	192.16	154.63	464.89	233.933	0.503201
SAUSA300_RS10770	DUF1270 domain-containing protein CDS	Expression Level	2120531	2120692	162	reverse	0.26	0.547636	39.8257	-0.26	-0.315308	0.440816	0.474435	-0.715282	11.01	15.86	6.67	6.43	5.22	5.31	11.18	5.65333	0.505665
SAUSA300_RS02640	folP CDS	Expression Level	551994	552797	804	forward	0.42	0.378021	1174.14	-0.42	-0.316113	0.30873	0.305875	-1.02392	70.23	49.07	82.83	25.42	41.51	34.92	67.3767	33.95	0.503884
SAUSA300_RS03550	DUF1129 family protein CDS	Expression Level	737047	737736	690	reverse	0.36	0.43156	2042.39	-0.36	-0.317699	0.345291	0.357525	-0.920091	179.01	88.08	144.48	85.8	70.87	49.7	137.19	68.79	0.501421
SAUSA300_RS01145	sensor histidine kinase CDS	Expression Level	257470	259026	1557	reverse	0.59	0.256664	2121.29	-0.59	-0.318271	0.244848	0.193645	-1.29987	56.06	73.07	58.1	29.04	33.88	31.77	62.41	31.5633	0.505742
SAUSA300_RS06290	infB CDS	Expression Level	1276382	1278499	2118	forward	0.37	0.424978	24522	-0.37	-0.319034	0.341995	0.350891	-0.932862	605.99	473.85	522.87	223.51	421.7	174.81	534.237	273.34	0.511646
SAUSA300_RS05000	YkvS family protein CDS	Expression Level	1021330	1021506	177	forward	0.5	0.31615	9826.28	-0.5	-0.324139	0.280529	0.247903	-1.15546	2847.35	1900.56	2955.82	1521.68	1239.34	1086.8	2567.91	1282.61	0.499475
SAUSA300_RS06440	glpK CDS	Expression Level	1313251	1314747	1497	forward	0.46	0.345392	694.112	-0.46	-0.326193	0.298834	0.27503	-1.09155	25.17	19.53	19.65	9.28	15.32	7.96	21.45	10.8533	0.505983
SAUSA300_RS15725	DUF5080 family protein CDS	Expression Level	349675	349782	108	forward	0.37	0.427107	89.8825	-0.37	-0.327435	0.352594	0.353073	-0.928646	39.94	42.46	32.19	26.14	14.92	16.5	38.1967	19.1867	0.502313
SAUSA300_RS02990	thiolase family protein CDS	Expression Level	634656	635795	1140	forward	0.61	0.243995	826.314	-0.61	-0.327933	0.246199	0.182866	-1.33198	38.49	31	31.05	15.37	21.43	13.79	33.5133	16.8633	0.503183
SAUSA300_RS09670	gallidermin/nisin family lantibiotic CDS	Expression Level	1954054	1954197	144	reverse	0.32	0.474198	134.206	-0.32	-0.32856	0.391628	0.401492	-0.838959	45.47	28.8	55.17	24.73	14.41	24.53	43.1467	21.2233	0.491888
SAUSA300_RS02455	aminotransferase class V-fold PLP-dependent enzyme CDS	Expression Level	518801	520138	1338	forward	0.7	0.197493	1530.3	-0.7	-0.32903	0.224441	0.14265	-1.46599	54.24	48.57	55.63	22.09	31.47	25.89	52.8133	26.4833	0.501452
SAUSA300_RS00215	hypothetical protein CDS	Expression Level	50912	51202	291	reverse	0.26	0.555188	40.9924	-0.26	-0.329601	0.469821	0.482962	-0.701547	9.77	4.77	5.17	1.57	4.46	3.55	6.57	3.19333	0.486048
SAUSA300_RS08305	DNA primase CDS	Expression Level	1672626	1674425	1800	reverse	0.38	0.419775	18935.4	-0.38	-0.330678	0.350652	0.345661	-0.943038	444.35	597.62	410	227.4	358.39	154.05	483.99	246.613	0.509542
SAUSA300_RS07795	hypothetical protein CDS	Expression Level	1586100	1586417	318	reverse	0.09	0.819141	0.243686	-0.09	-0.332805	1.17021	0.776105	-0.284398	0	0.18	0	0	0	0	0.06	0	0
SAUSA300_RS05575	hypothetical protein CDS	Expression Level	1130539	1130646	108	forward	0.22	0.608872	16.4443	-0.22	-0.334928	0.541443	0.53619	-0.618585	9.98	3.11	7.98	3.22	4.04	3.18	7.02333	3.48	0.495491
SAUSA300_RS03365	tagD CDS	Expression Level	700945	701343	399	forward	0.51	0.311906	698.55	-0.51	-0.335476	0.287825	0.243795	-1.16555	67.32	103.5	70.65	39.3	44.61	37.22	80.49	40.3767	0.501636
SAUSA300_RS00775	zinc peptidase CDS	Expression Level	<168214	168426	>213	forward	0.21	0.611806	16.5633	-0.21	-0.335604	0.547172	0.539649	-0.613344	2.21	4.94	3.43	2.65	1.28	1.47	3.52667	1.8	0.510397
SAUSA300_RS15865	hypothetical protein CDS	Expression Level	56355	56492	138	forward	0.27	0.535048	21.4798	-0.27	-0.336153	0.456224	0.461235	-0.736815	7.39	6.67	7.62	3.46	5.34	1.93	7.22667	3.57667	0.494926
SAUSA300_RS01150	ABC transporter substrate-binding protein CDS	Expression Level	259023	259991	969	reverse	0.74	0.184009	1274.53	-0.74	-0.33676	0.223586	0.132022	-1.50618	56.21	57.22	68.88	28.62	31.22	30.79	60.77	30.21	0.49712
SAUSA300_RS05140	GNAT family N-acetyltransferase CDS	Expression Level	1048217	1048651	435	reverse	0.42	0.378105	431.689	-0.42	-0.336987	0.329346	0.306213	-1.0232	54.99	47.94	35.05	25.66	28.81	14.73	45.9933	23.0667	0.501522
SAUSA300_RS07630	hypothetical protein CDS	Expression Level	1565810	1566211	402	reverse	0.43	0.371256	50.887	-0.43	-0.339806	0.327413	0.29934	-1.03785	6.97	5.67	4.94	3.03	3.02	2.64	5.86	2.89667	0.494312
SAUSA300_RS08960	amino acid permease CDS	Expression Level	1801077	1802438	1362	forward	0.6	0.251129	44223.7	-0.6	-0.340989	0.259682	0.189148	-1.3131	1691.53	1113.46	1724.42	700.68	882.49	665.03	1509.8	749.4	0.496356
SAUSA300_RS10435	DUF4097 family beta strand repeat-containing protein CDS	Expression Level	2073161	2074003	843	reverse	0.89	0.128603	6849	-0.89	-0.342619	0.200867	0.0880639	-1.7057	355.9	362.14	410	182.75	194.11	182.52	376.013	186.46	0.495887
SAUSA300_RS10160	aminopeptidase CDS	Expression Level	2021624	2022880	1257	reverse	0.74	0.184009	7107.8	-0.74	-0.344182	0.228533	0.132055	-1.50605	238.14	287.28	258.63	115.93	139.37	133.7	261.35	129.667	0.496142
SAUSA300_RS02645	folB CDS	Expression Level	552775	553140	366	forward	0.37	0.421857	386.451	-0.37	-0.345799	0.368354	0.34785	-0.938768	47.57	48.91	50.6	13.11	27.97	31.05	49.0267	24.0433	0.490413
SAUSA300_RS06040	thiamine diphosphokinase CDS	Expression Level	1221898	1222539	642	forward	0.78	0.167396	4500.56	-0.78	-0.346976	0.222383	0.118697	-1.56027	346.09	267.96	363.62	162.91	162.77	155.77	325.89	160.483	0.492446
SAUSA300_RS06275	nusA CDS	Expression Level	1274583	1275758	1176	forward	0.34	0.458693	8450.08	-0.34	-0.349357	0.403058	0.38607	-0.866767	377.01	317.93	309.13	112.02	290.89	102.41	334.69	168.44	0.503272
SAUSA300_RS06175	fmhC CDS	Expression Level	1250301	1251545	1245	forward	0.72	0.189469	781.771	-0.72	-0.3507	0.235543	0.136515	-1.4889	29.49	27.5	30.42	16.78	13.43	12.82	29.1367	14.3433	0.492278
SAUSA300_RS07920	hypothetical protein CDS	Expression Level	1603674	1603922	249	reverse	0.8	0.157123	897.618	-0.8	-0.352872	0.221114	0.110514	-1.59589	151.1	180.92	168.98	78.93	88.6	79.78	167	82.4367	0.493633
SAUSA300_RS06280	YlxR family protein CDS	Expression Level	1275779	1276063	285	forward	0.34	0.461477	2982.44	-0.34	-0.353255	0.409856	0.388743	-0.8619	438.55	548.39	470.38	165.28	422.71	146.65	485.773	244.88	0.504103
SAUSA300_RS08640	hypothetical protein CDS	Expression Level	1735644	1735772	129	reverse	0.45	0.35772	156.403	-0.45	-0.35367	0.332184	0.28702	-1.06468	74.17	46.07	49.48	35.02	28.57	19.87	56.5733	27.82	0.491751
SAUSA300_RS05885	DivIVA domain-containing protein CDS	Expression Level	1186239	1186856	618	forward	0.52	0.300703	10787.8	-0.52	-0.354926	0.29772	0.233203	-1.19215	603.39	999.85	818.05	361.85	407.51	423.11	807.097	397.49	0.492494
SAUSA300_RS00380	ABC transporter permease CDS	Expression Level	82906	83673	768	forward	0.42	0.381459	519.156	-0.42	-0.356081	0.350165	0.309203	-1.0169	36.91	27.89	29.91	14.79	23.21	9.06	31.57	15.6867	0.496885
SAUSA300_RS06900	Cof-type HAD-IIB family hydrolase CDS	Expression Level	1400275	1401042	768	forward	0.65	0.223263	2791.13	-0.65	-0.358555	0.257908	0.164455	-1.39024	174.41	142.3	191.77	99.31	80.56	68.87	169.493	82.9133	0.489183
SAUSA300_RS07640	head-tail connector protein CDS	Expression Level	1566552	1566830	279	reverse	0.21	0.614899	21.1768	-0.21	-0.362043	0.595567	0.543256	-0.607897	4.92	1.52	4.19	2.88	0.98	1.23	3.54333	1.69667	0.478833
SAUSA300_RS14695	rnpA CDS	Expression Level	2871971	2872324	354	reverse	0.47	0.339694	1337.55	-0.47	-0.362265	0.328422	0.270007	-1.10305	174.68	161.21	193	85.4	60.24	108.44	176.297	84.6933	0.480402
SAUSA300_RS02475	DNA polymerase III subunit delta' CDS	Expression Level	521328	522254	927	forward	0.66	0.217312	5291.79	-0.66	-0.364387	0.258899	0.159295	-1.40745	252.14	244.72	301.87	126.77	168	98.93	266.243	131.233	0.492907
SAUSA300_RS09260	phosphotransferase family protein CDS	Expression Level	1868972	1869763	792	reverse	0.67	0.21162	16658.3	-0.67	-0.366639	0.257419	0.154362	-1.42429	1124.7	850.19	978.54	451.18	628.55	370.26	984.477	483.33	0.490951
SAUSA300_RS09575	SMEK domain-containing protein CDS	Expression Level	1930682	1934794	4113	reverse	0.4	0.400276	3117.38	-0.4	-0.369855	0.377472	0.327173	-0.979823	45.51	24.49	37.05	24.7	12.88	13.68	35.6833	17.0867	0.478842
SAUSA300_RS08930	hypothetical protein CDS	Expression Level	1793550	1795037	1488	reverse	0.87	0.136144	994.281	-0.87	-0.370154	0.221135	0.0941527	-1.67389	32.73	29.95	30.98	17.28	15.63	12.71	31.22	15.2067	0.487081
SAUSA300_RS05865	YggS family pyridoxal phosphate-dependent enzyme CDS	Expression Level	1183796	1184464	669	forward	0.82	0.151719	8780.18	-0.82	-0.370617	0.229321	0.106062	-1.61615	625.71	600.58	613.26	249.21	376.99	273.8	613.183	300	0.48925
SAUSA300_RS01375	GntR family transcriptional regulator CDS	Expression Level	309956	310660	705	reverse	0.66	0.219568	2733.84	-0.66	-0.370622	0.264522	0.161184	-1.4011	220.31	142.42	183.38	96.6	79.39	86.87	182.037	87.62	0.481332
SAUSA300_RS09585	type I restriction-modification system subunit M CDS	Expression Level	1936836	1938392	1557	reverse	0.69	0.203688	2109.12	-0.69	-0.372235	0.257033	0.147561	-1.4482	62.38	63.08	64.45	27.12	41.59	24.5	63.3033	31.07	0.490811
SAUSA300_RS00980	rocD CDS	Expression Level	215727	216911	1185	reverse	0.48	0.331496	301.285	-0.48	-0.372474	0.332529	0.262661	-1.12012	13.78	8.59	13.42	6.14	4.37	6.56	11.93	5.69	0.476949
SAUSA300_RS00200	recombinase family protein CDS	Expression Level	45892	47520	1629	reverse	0.83	0.146707	1138.25	-0.83	-0.373909	0.228751	0.102139	-1.63457	34.25	32.25	31.57	14.92	19.98	13	32.69	15.9667	0.488427
SAUSA300_RS04740	LeuA family protein CDS	Expression Level	966420	967565	1146	forward	0.4	0.397641	61.2229	-0.4	-0.375289	0.380772	0.32433	-0.985599	2.1	3.03	2.29	1.57	1.3	0.75	2.47333	1.20667	0.487871
SAUSA300_RS00710	sasD CDS	Expression Level	155169	155894	726	forward	0.48	0.329239	12678.4	-0.48	-0.375934	0.334198	0.260638	-1.12489	574.23	1110.04	749.84	375.89	388.14	417.24	811.37	393.757	0.485299
SAUSA300_RS05640	sdhA CDS	Expression Level	1145459	1147225	1767	forward	0.33	0.46624	14106.7	-0.33	-0.377981	0.443365	0.393921	-0.852528	282.75	548.72	282.95	149.37	297.59	106.13	371.473	184.363	0.496303
SAUSA300_RS07395	aroC CDS	Expression Level	1523788	1524954	1167	reverse	0.59	0.259536	2837.86	-0.59	-0.378156	0.292576	0.196183	-1.2925	118.46	118.71	104.5	40.74	77.94	48.24	113.89	55.64	0.488542
SAUSA300_RS06505	hypothetical protein CDS	Expression Level	1326922	1327032	111	forward	0.26	0.545017	94.8371	-0.26	-0.380137	0.528269	0.471777	-0.719591	56.17	16.05	49.47	28.96	11.31	16.9	40.5633	19.0567	0.4698
SAUSA300_RS00730	tet(38) CDS	Expression Level	157791	159143	1353	forward	0.45	0.358099	1142.6	-0.45	-0.382449	0.359536	0.287452	-1.06373	31.46	55.99	30.55	21.54	22.18	13.86	39.3333	19.1933	0.487966
SAUSA300_RS03340	WecB/TagA/CpsF family glycosyltransferase CDS	Expression Level	695844	696608	765	forward	0.8	0.156763	3550.47	-0.8	-0.384052	0.240443	0.110205	-1.59727	242.29	180.38	232.38	111.11	95.79	106.08	218.35	104.327	0.477796
SAUSA300_RS01580	TIGR01741 family protein CDS	Expression Level	348169	348660	492	forward	0.49	0.323545	108.519	-0.49	-0.386134	0.339618	0.255552	-1.13697	11.2	7.89	11.99	5.56	3.77	5.46	10.36	4.93	0.475869
SAUSA300_RS07375	YpiB family protein CDS	Expression Level	1519550	1520125	576	reverse	0.62	0.239937	1411.59	-0.62	-0.386762	0.287862	0.179088	-1.34357	143.16	93.09	110.75	55.31	71.72	40.46	115.667	55.83	0.48268
SAUSA300_RS13470	(deoxy)nucleoside triphosphate pyrophosphohydrolase CDS	Expression Level	2617686	2618078	393	reverse	0.87	0.134653	1272.99	-0.87	-0.386854	0.230284	0.0929768	-1.6799	140.23	164.53	150.29	79.19	79.96	60.81	151.683	73.32	0.483375
SAUSA300_RS08600	mnmA CDS	Expression Level	1728638	1729756	1119	reverse	0.5	0.3143	7270.6	-0.5	-0.389416	0.335751	0.246116	-1.15984	300.74	342.63	271.6	106.41	225.64	114.09	304.99	148.713	0.487601
SAUSA300_RS08890	hypothetical protein CDS	Expression Level	1784688	1784810	123	reverse	0.42	0.378642	3257.42	-0.42	-0.39184	0.383408	0.306784	-1.02199	1207.26	971.37	1570.45	622.21	366.26	764.49	1249.69	584.32	0.467571
SAUSA300_RS05490	glycerophosphodiester phosphodiesterase CDS	Expression Level	1117152	1118078	927	reverse	0.77	0.169053	3842.44	-0.77	-0.392239	0.252358	0.120114	-1.5543	215.26	151.16	220.48	101.39	102.26	77.26	195.633	93.6367	0.478633
SAUSA300_RS07260	5'-3' exonuclease CDS	Expression Level	1494103	1494981	879	reverse	1.09	0.0807395	4722	-1.09	-0.394314	0.202901	0.0519699	-1.94338	274.05	219.14	266.58	115.06	128.39	119.1	253.257	120.85	0.477184
SAUSA300_RS08525	acetyl-CoA carboxylase biotin carboxylase subunit CDS	Expression Level	1712836	1714197	1362	reverse	0.57	0.270248	293.351	-0.57	-0.394326	0.311423	0.205439	-1.26621	10.61	11.18	8.62	3.83	6.93	3.91	10.1367	4.89	0.482407
SAUSA300_RS07575	BppU family phage baseplate upper protein CDS	Expression Level	1551271	1552737	1467	reverse	0.45	0.353313	60.3634	-0.45	-0.396023	0.368566	0.2826	-1.0745	1.87	2.33	1.61	0.9	1.26	0.62	1.93667	0.926667	0.478485
SAUSA300_RS11005	MutS family DNA mismatch repair protein CDS	Expression Level	2160091	2161701	1611	forward	0.61	0.243567	2308.09	-0.61	-0.39862	0.29893	0.182371	-1.33349	71.56	50.85	80.87	36.53	26.34	32.85	67.76	31.9067	0.470878
SAUSA300_RS13465	DUF3427 domain-containing protein CDS	Expression Level	2614823	2617684	2862	reverse	0.98	0.104044	6560.72	-0.98	-0.401448	0.221105	0.0694248	-1.81565	114.21	88.98	121.83	50.27	53.75	50.18	108.34	51.4	0.474432
SAUSA300_RS11235	heavy-metal-associated domain-containing protein CDS	Expression Level	2207774	2207983	210	reverse	0.39	0.403007	367.437	-0.39	-0.401765	0.412058	0.32955	-0.975021	111.38	55.84	82.48	39.5	23.86	51.73	83.2333	38.3633	0.460913
SAUSA300_RS02770	rlmB CDS	Expression Level	578893	579639	747	forward	0.6	0.253668	3906.83	-0.6	-0.403923	0.309103	0.191294	-1.30676	192.41	292.74	252.06	93.79	157.93	102.93	245.737	118.217	0.481071
SAUSA300_RS03255	DMT family transporter CDS	Expression Level	679828	680757	930	reverse	0.78	0.167407	1270.03	-0.78	-0.404023	0.258992	0.118764	-1.55998	70.96	65.98	56.54	33.39	36.52	22.59	64.4933	30.8333	0.478086
SAUSA300_RS08520	pxpA CDS	Expression Level	1712084	1712836	753	reverse	0.54	0.286341	152.761	-0.54	-0.404136	0.329801	0.220427	-1.22539	11.87	6.52	10.59	3.58	5.26	4.75	9.66	4.53	0.468944
SAUSA300_RS05005	CPBP family intramembrane metalloprotease CDS	Expression Level	1021521	1022123	603	forward	0.49	0.323407	13392.1	-0.49	-0.404978	0.356023	0.255328	-1.1375	1450.88	641.76	1084.02	614.93	437.32	432.6	1058.89	494.95	0.467425
SAUSA300_RS10270	DUF3267 domain-containing protein CDS	Expression Level	2037190	2037720	531	reverse	0.56	0.275226	3111.28	-0.56	-0.405223	0.323403	0.210206	-1.253	386.42	208.89	241.11	155.66	112.14	123.39	278.807	130.397	0.467696
SAUSA300_RS06460	hfq CDS	Expression Level	1318610	1318843	234	forward	0.45	0.357147	1408.81	-0.45	-0.406618	0.381348	0.286305	-1.06626	265.43	263.47	325.18	163.07	75.9	157.37	284.693	132.113	0.464055
SAUSA300_RS04540	YuzD family protein CDS	Expression Level	919112	919435	324	forward	0.98	0.105373	1652.95	-0.98	-0.409199	0.226271	0.0705374	-1.80844	216.51	255	250.09	118.1	110.73	112.6	240.533	113.81	0.473157
SAUSA300_RS04775	fabF CDS	Expression Level	972235	973479	1245	forward	0.77	0.168409	14332.3	-0.77	-0.412054	0.264735	0.119595	-1.55647	529.57	512.09	592.61	197.85	274.88	296.16	544.757	256.297	0.470479
SAUSA300_RS06255	rseP CDS	Expression Level	1266222	1267508	1287	forward	0.57	0.272187	5700.78	-0.57	-0.414384	0.32854	0.207205	-1.26129	212.23	214.26	202.95	65.15	148.8	86.4	209.813	100.117	0.47717
SAUSA300_RS01600	antitoxin YezG family protein CDS	Expression Level	351162	351662	501	forward	0.57	0.271636	287.347	-0.57	-0.41459	0.328259	0.206591	-1.263	35.77	22.21	24.14	9.28	17.49	11.86	27.3733	12.8767	0.470409
SAUSA300_RS01775	mepR CDS	Expression Level	386927	387346	420	forward	0.63	0.233171	423.582	-0.63	-0.41547	0.305083	0.173253	-1.36183	37.72	52.36	52.72	19.44	20.93	26.57	47.6	22.3133	0.468768
SAUSA300_RS02630	hslO CDS	Expression Level	549786	550667	882	forward	0.47	0.34115	2974.59	-0.47	-0.416638	0.378725	0.271286	-1.10011	154.75	176.72	147.74	50.72	126.33	52.99	159.737	76.68	0.48004
SAUSA300_RS06260	proline--tRNA ligase CDS	Expression Level	1267528	1269231	1704	forward	0.88	0.130668	8190.54	-0.88	-0.423441	0.249426	0.0895713	-1.69766	235.04	241.73	207.32	86.4	136.45	99.87	228.03	107.573	0.471751
SAUSA300_RS02185	superantigen-like protein SSL11 CDS	Expression Level	460639	461316	678	forward	0.25	0.55693	241.603	-0.25	-0.423715	0.606622	0.484875	-0.698483	22.53	4.35	24.77	12.01	3.95	7.24	17.2167	7.73333	0.449177
SAUSA300_RS01325	CDP-glycerol--glycerophosphate glycerophosphotransferase CDS	Expression Level	298394	299563	1170	forward	0.71	0.1934	3133.11	-0.71	-0.427289	0.289156	0.139486	-1.47771	116.33	157.73	106.33	49.56	74.74	55.04	126.797	59.78	0.471463
SAUSA300_RS07475	YpdA family putative bacillithiol disulfide reductase CDS	Expression Level	1535678	1536664	987	reverse	0.9	0.126279	5321.66	-0.9	-0.427506	0.249039	0.0860478	-1.71662	264.63	238.67	266.23	92.06	147.72	120.74	256.51	120.173	0.468494
SAUSA300_RS00010	dnaA CDS	Expression Level	544	1905	1362	forward	1.15	0.0701529	17266.8	-1.15	-0.428591	0.213354	0.044556	-2.00882	578.18	630.89	596.15	247.09	329.2	270.63	601.74	282.307	0.469151
SAUSA300_RS14645	hypothetical protein CDS	Expression Level	2862944	2863441	498	reverse	0.95	0.111141	396.653	-0.95	-0.428846	0.240594	0.0746763	-1.78245	44.53	32.67	36.69	18.18	17	17.61	37.9633	17.5967	0.463517
SAUSA300_RS03790	recQ CDS	Expression Level	781251	783032	1782	forward	0.6	0.252391	6742.45	-0.6	-0.429511	0.327904	0.190241	-1.30987	159.4	221.05	157.51	67.81	122.23	65.07	179.32	85.0367	0.474217
SAUSA300_RS11125	rsbW CDS	Expression Level	2185741	2186220	480	reverse	0.51	0.307777	11255.9	-0.51	-0.430224	0.365995	0.239797	-1.17549	885.6	1549.58	891.21	614.37	610.76	345.04	1108.8	523.39	0.472034
SAUSA300_RS03820	hypothetical protein CDS	Expression Level	789561	789662	102	forward	0.44	0.362304	25.2459	-0.44	-0.430228	0.40784	0.291475	-1.05489	12.69	9.16	13.75	5.11	6.42	4.9	11.8667	5.47667	0.461517
SAUSA300_RS08200	type II secretion system GspH family protein CDS	Expression Level	1654322	1654768	447	reverse	0.49	0.321252	51.0775	-0.49	-0.430298	0.376292	0.252822	-1.14352	5.83	5.03	5.39	2.23	1.89	3.36	5.41667	2.49333	0.460308
SAUSA300_RS07390	3-dehydroquinate synthase CDS	Expression Level	1522698	1523762	1065	reverse	0.87	0.133753	2103.42	-0.87	-0.431415	0.256209	0.092212	-1.68384	94.88	98.97	87.93	35.44	57.72	39.22	93.9267	44.1267	0.469799
SAUSA300_RS00690	glycosyltransferase family 4 protein CDS	Expression Level	150129	151295	1167	forward	0.51	0.307367	150.784	-0.51	-0.434201	0.368932	0.23923	-1.17691	6.87	4.47	7.15	3.52	1.92	3.01	6.16333	2.81667	0.457004
SAUSA300_RS08760	radC CDS	Expression Level	1759529	1760215	687	reverse	0.66	0.218378	200.51	-0.66	-0.437058	0.311172	0.160154	-1.40455	16.47	12.07	13.41	4.87	9.14	5.48	13.9833	6.49667	0.464601
SAUSA300_RS10100	mutY CDS	Expression Level	2011237	2012274	1038	reverse	1.08	0.0826081	1218.03	-1.08	-0.437125	0.226302	0.0534089	-1.9316	65.92	47.47	54.99	25.86	29.72	22.59	56.1267	26.0567	0.464248
SAUSA300_RS00755	phnC CDS	Expression Level	162837	163610	774	reverse	0.64	0.229614	147.545	-0.64	-0.439772	0.320553	0.17009	-1.37192	8.23	8.21	10.74	4.52	3.23	4.73	9.06	4.16	0.459161
SAUSA300_RS13525	fnbB CDS	Expression Level	2629241	2632063	2823	reverse	0.53	0.292084	439.626	-0.53	-0.44036	0.363147	0.225274	-1.21262	6.39	10.2	5.58	4.28	3.64	2.44	7.39	3.45333	0.467298
SAUSA300_RS10095	DUF402 domain-containing protein CDS	Expression Level	2010393	2010935	543	reverse	1.23	0.0587942	2960.86	-1.23	-0.444009	0.212215	0.0364154	-2.09226	269.64	238.86	273.33	121.18	114.39	123.83	260.61	119.8	0.459691
SAUSA300_RS09405	sigS CDS	Expression Level	1904644	1905114	471	forward	0.65	0.223656	534.763	-0.65	-0.444645	0.320173	0.164905	-1.38876	63.44	57.54	41.99	29.69	29.45	16.53	54.3233	25.2233	0.464319
SAUSA300_RS12655	DNA-3-methyladenine glycosylase CDS	Expression Level	2462401	2463009	609	forward	0.78	0.167727	469.399	-0.78	-0.446574	0.286491	0.119051	-1.55877	34.06	32.71	43.74	18.26	13.99	18.27	36.8367	16.84	0.457153
SAUSA300_RS07580	minor structural protein CDS	Expression Level	1552737	1554647	1911	reverse	0.82	0.150965	214.561	-0.82	-0.447596	0.276449	0.105427	-1.61909	4.66	6.11	5.26	2.69	2.27	2.42	5.34333	2.46	0.460387
SAUSA300_RS02915	sdrC CDS	Expression Level	611147	613990	2844	forward	1.17	0.0670809	334.993	-1.17	-0.451687	0.222151	0.0420274	-2.03325	5.8	5.01	6.12	2.46	2.78	2.53	5.64333	2.59	0.458949
SAUSA300_RS07350	CCA tRNA nucleotidyltransferase CDS	Expression Level	1514977	1516179	1203	reverse	0.49	0.322351	6318.14	-0.49	-0.453481	0.397614	0.254076	-1.14051	194.49	339.5	216.82	81.13	183.73	86.75	250.27	117.203	0.468308
SAUSA300_RS03210	endonuclease III domain-containing protein CDS	Expression Level	671221	671856	636	forward	0.46	0.347666	225.502	-0.46	-0.454747	0.418505	0.277214	-1.0866	14.61	9.32	27.33	7.31	7.68	8.21	17.0867	7.73333	0.452595
SAUSA300_RS09220	DNA translocase FtsK CDS	Expression Level	1859599	1863423	3825	reverse	0.62	0.23795	28415.1	-0.62	-0.456104	0.338154	0.1774	-1.34881	306.64	467.26	289.44	131.25	229.11	133.96	354.447	164.773	0.464875
SAUSA300_RS07385	aroA CDS	Expression Level	1521390	1522688	1299	reverse	0.89	0.127778	3485.64	-0.89	-0.457875	0.267922	0.0874532	-1.70899	133.6	124.18	128.6	48.05	81.79	48.66	128.793	59.5	0.46198
SAUSA300_RS04905	fabI CDS	Expression Level	1000168	1000938	771	forward	0.9	0.124708	8227.74	-0.9	-0.458263	0.265908	0.0848177	-1.72339	562.48	391.86	587.08	199.93	245.97	254.14	513.807	233.347	0.454153
SAUSA300_RS08205	prepilin-type N-terminal cleavage/methylation domain-containing protein CDS	Expression Level	1654746	1655057	312	reverse	0.3	0.500098	20.1522	-0.3	-0.458929	0.57797	0.427174	-0.794036	1.76	3.09	4.45	0.49	1.44	2.1	3.1	1.34333	0.433333
SAUSA300_RS14335	manA CDS	Expression Level	2791465	2792403	939	forward	0.9	0.127206	1215.93	-0.9	-0.459253	0.268236	0.0868739	-1.71212	62.3	56.45	67.86	24.63	38.85	22.56	62.2033	28.68	0.461069
SAUSA300_RS12050	secY CDS	Expression Level	2360863	2362155	1293	reverse	0.67	0.215682	32974.8	-0.67	-0.459454	0.325268	0.157791	-1.41254	1109.6	1505.19	1044.11	385.99	739.76	560.07	1219.63	561.94	0.460745
SAUSA300_RS02515	TatD family hydrolase CDS	Expression Level	527793	528566	774	forward	1.14	0.0723354	3946.17	-1.14	-0.461152	0.231264	0.0461468	-1.99405	263.66	207.36	264.76	109.68	105.75	117.98	245.26	111.137	0.453138
SAUSA300_RS07535	hypothetical protein CDS	Expression Level	1545736	1545921	186	reverse	0.38	0.419472	24.1706	-0.38	-0.461608	0.489086	0.345262	-0.943819	5.69	6.12	6.75	4.67	2.64	1.34	6.18667	2.88333	0.466056
SAUSA300_RS07815	hypothetical protein CDS	Expression Level	1587233	1587472	240	forward	0.34	0.452613	2897.89	-0.34	-0.462074	0.525786	0.379496	-0.878825	918.68	207.66	645.6	357.43	154.66	264.54	590.647	258.877	0.438294
SAUSA300_RS00685	sugar transferase CDS	Expression Level	149227	149919	693	forward	0.52	0.303722	111.349	-0.52	-0.463509	0.391302	0.236204	-1.18453	9.25	4.61	9.44	3.04	2.94	4.38	7.76667	3.45333	0.444635
SAUSA300_RS01275	BglG family transcription antiterminator CDS	Expression Level	287365	289461	2097	forward	0.88	0.133349	113.251	-0.88	-0.463955	0.275202	0.091821	-1.68587	2.57	2.7	2.5	1.14	1.46	0.95	2.59	1.18333	0.456885
SAUSA300_RS09295	sasC CDS	Expression Level	1877908	1884468	6561	reverse	0.95	0.11342	1178.95	-0.95	-0.466213	0.263114	0.0764106	-1.7719	8.38	9.8	7.68	4.05	4.83	3	8.62	3.96	0.459397
SAUSA300_RS09610	splC CDS	Expression Level	1941339	1942058	720	reverse	0.41	0.386106	242.78	-0.41	-0.466723	0.463263	0.313709	-1.00747	12.42	12.41	23.9	10.26	3.83	7.6	16.2433	7.23	0.445106
SAUSA300_RS02460	dTMP kinase CDS	Expression Level	520140	520757	618	forward	1	0.0992306	1672.6	-1	-0.471539	0.256188	0.0656809	-1.8406	128.58	109.66	153.26	50.92	60.68	64.8	130.5	58.8	0.450575
SAUSA300_RS13275	MFS transporter CDS	Expression Level	2582237	2583424	1188	reverse	1.02	0.0950786	2890.79	-1.02	-0.473569	0.254356	0.0626269	-1.86183	119.68	133.14	98.3	53.31	63.96	42.87	117.04	53.38	0.456083
SAUSA300_RS01810	YeiH family protein CDS	Expression Level	393742	394737	996	reverse	0.56	0.272724	1774.53	-0.56	-0.4745	0.376622	0.207711	-1.25989	114.64	49.26	96.4	27.47	45.92	42.84	86.7667	38.7433	0.446523
SAUSA300_RS00790	hypothetical protein CDS	Expression Level	169715	169969	255	forward	0.52	0.303359	482.714	-0.52	-0.474895	0.400581	0.235813	-1.18552	113.17	62.42	100.23	53.65	24.41	43.52	91.94	40.5267	0.440795
SAUSA300_RS06200	hslV CDS	Expression Level	1257612	1258157	546	forward	0.58	0.2619	5337.25	-0.58	-0.475611	0.369748	0.198334	-1.28631	363.96	634.84	407.2	147.33	304.6	192.37	468.667	214.767	0.45825
SAUSA300_RS07380	hypothetical protein CDS	Expression Level	1520139	1521383	1245	reverse	1.04	0.0910638	5046.77	-1.04	-0.476208	0.252823	0.0596243	-1.88356	225.69	150.24	212.94	86.05	105.76	74.42	196.29	88.7433	0.452103
SAUSA300_RS09565	hypothetical protein CDS	Expression Level	1929335	1929436	102	forward	0.46	0.347856	54.8355	-0.46	-0.47915	0.441216	0.277489	-1.08598	37.48	18.75	21.62	16.61	7.63	10.27	25.95	11.5033	0.443288
SAUSA300_RS05135	glucosaminidase domain-containing protein CDS	Expression Level	1044219	1047989	3771	reverse	0.97	0.108182	37264.3	-0.97	-0.480758	0.267719	0.0725338	-1.79575	588.61	415.22	433.31	243.13	243.42	161.07	479.047	215.873	0.450631
SAUSA300_RS07865	DUF1672 domain-containing protein CDS	Expression Level	1594000	1594929	930	reverse	0.9	0.126279	701.71	-0.9	-0.48102	0.280217	0.0860531	-1.7166	44.48	32.64	32.63	14.27	22.11	13.23	36.5833	16.5367	0.452027
SAUSA300_RS03660	ybaK CDS	Expression Level	756502	756984	483	forward	0.65	0.22645	426.502	-0.65	-0.482626	0.349605	0.167436	-1.38049	46.92	31.08	50.56	22.84	13.34	20.58	42.8533	18.92	0.441506
SAUSA300_RS00165	mecA CDS	Expression Level	39127	41136	2010	reverse	0.81	0.156609	58892.4	-0.81	-0.482919	0.3022	0.11004	-1.59801	1315.37	1464.85	1462.43	579.34	917.32	439.35	1414.22	645.337	0.456321
SAUSA300_RS04830	ABC transporter permease CDS	Expression Level	984763	985644	882	forward	0.88	0.132225	226.615	-0.88	-0.483763	0.286066	0.09082	-1.69109	13.07	12.6	11.66	4.11	7.46	5.21	12.4433	5.59333	0.449504
SAUSA300_RS10485	hypothetical protein CDS	Expression Level	2080137	2080235	99	reverse	0.53	0.292027	43.0194	-0.53	-0.487185	0.401633	0.225126	-1.21301	27.73	17.11	18.88	10.09	12.69	5.68	21.24	9.48667	0.446642
SAUSA300_RS04115	carboxylesterase CDS	Expression Level	850737	851477	741	forward	0.53	0.296444	4766.79	-0.53	-0.487592	0.405388	0.229061	-1.20278	203.54	490.75	230.92	127.61	172.81	119.24	308.403	139.887	0.453584
SAUSA300_RS10835	site-specific integrase CDS	Expression Level	2126612	2127649	1038	forward	1.14	0.0725874	436.561	-1.14	-0.488955	0.245417	0.0463335	-1.99234	20.21	18.57	22.37	7.78	11.47	8.22	20.3833	9.15667	0.449223
SAUSA300_RS03035	threonine/serine exporter family protein CDS	Expression Level	641581	642033	453	reverse	1.36	0.0441357	1739.16	-1.36	-0.491293	0.221129	0.0263005	-2.22175	177.79	204.34	174.36	80.78	96.55	72.94	185.497	83.4233	0.44973
SAUSA300_RS12670	corA CDS	Expression Level	2465682	2466629	948	reverse	1.15	0.0708102	2938.1	-1.15	-0.49352	0.246241	0.0450473	-2.00421	158.13	135.21	157.9	67.26	84.9	50.68	150.413	67.6133	0.449517
SAUSA300_RS12685	alpha/beta hydrolase CDS	Expression Level	2467741	2468661	921	reverse	0.9	0.126279	6388.43	-0.9	-0.494097	0.287848	0.0860664	-1.71652	380.49	237.03	396.29	159.78	136.54	150.81	337.937	149.043	0.441039
SAUSA300_RS10165	DUF1128 family protein CDS	Expression Level	2022883	2023083	201	reverse	1.08	0.0826865	288.948	-1.08	-0.499168	0.258509	0.0534891	-1.93095	65.35	73.3	70.26	31.33	38.37	23.95	69.6367	31.2167	0.448279
SAUSA300_RS11120	sigB CDS	Expression Level	2184996	2185766	771	reverse	0.65	0.221634	18833.8	-0.65	-0.500842	0.359028	0.163017	-1.39499	992.81	1641.97	905.07	570.56	663.71	358.22	1179.95	530.83	0.449875
SAUSA300_RS04820	dipeptide ABC transporter ATP-binding protein CDS	Expression Level	982816	983796	981	forward	0.89	0.129358	259.367	-0.89	-0.501605	0.294597	0.0886271	-1.70268	12.73	13.77	12.01	4.36	7.93	4.89	12.8367	5.72667	0.446118
SAUSA300_RS08240	rhomboid family intramembrane serine protease CDS	Expression Level	1659255	1660718	1464	reverse	1.55	0.0282146	6445.17	-1.55	-0.503431	0.208933	0.0159728	-2.40954	199.99	228.46	211.92	90.73	108.95	85.78	213.457	95.1533	0.445774
SAUSA300_RS12405	SarA family transcriptional regulator CDS	Expression Level	2411865	2412608	744	reverse	0.98	0.103951	300.075	-0.98	-0.503446	0.277183	0.0693254	-1.81629	22.4	20.84	15.65	7.97	10.92	7.27	19.63	8.72	0.444218
SAUSA300_RS04305	ABC transporter permease CDS	Expression Level	880319	881014	696	forward	0.81	0.153178	430.443	-0.81	-0.503627	0.312677	0.107246	-1.61069	35.04	31.68	23.65	9.55	14.85	15.34	30.1233	13.2467	0.439748
SAUSA300_RS09080	ezrA CDS	Expression Level	1828835	1830529	1695	reverse	1.15	0.0706956	35594.9	-1.15	-0.507521	0.253111	0.0449491	-2.00513	1103.25	792.02	1180.36	432.19	441.01	475.18	1025.21	449.46	0.438408
SAUSA300_RS06455	miaA CDS	Expression Level	1317660	1318595	936	forward	0.9	0.127206	3711.31	-0.9	-0.507765	0.296596	0.0869016	-1.71197	169.5	204.39	203.8	86.78	66.36	99.31	192.563	84.15	0.436999
SAUSA300_RS02655	hypothetical protein CDS	Expression Level	554007	554099	93	forward	1.07	0.0855469	1083.19	-1.07	-0.507915	0.265429	0.0556758	-1.91356	560.76	585.67	553.42	214.37	342.31	202.02	566.617	252.9	0.446334
SAUSA300_RS00420	tRNA-dihydrouridine synthase CDS	Expression Level	91291	>91743	>453	reverse	1.05	0.088776	564.728	-1.05	-0.508993	0.26843	0.057936	-1.89618	62.37	62.73	57	23.44	36.43	21.19	60.7	27.02	0.44514
SAUSA300_RS12970	hypothetical protein CDS	Expression Level	2527318	2527500	183	reverse	0.39	0.411166	1350.45	-0.39	-0.510845	0.532492	0.337384	-0.959347	403.68	138.84	550.52	212.9	80.57	169.8	364.347	154.423	0.423836
SAUSA300_RS06210	codY CDS	Expression Level	1259651	1260424	774	forward	0.89	0.127688	15423.2	-0.89	-0.511768	0.299312	0.0873005	-1.70981	877.31	1143.3	883.09	358.84	598.24	340.09	967.9	432.39	0.44673
SAUSA300_RS10880	hypothetical protein CDS	Expression Level	2137638	2138015	378	reverse	0.57	0.26826	724.581	-0.57	-0.51391	0.40417	0.203544	-1.27152	78.53	137.91	62.28	49.52	47.74	26.63	92.9067	41.2967	0.444496
SAUSA300_RS08235	YqgQ family protein CDS	Expression Level	1659071	1659274	204	reverse	0.94	0.113662	1426.15	-0.94	-0.513958	0.29026	0.0766141	-1.77068	285.24	404.94	328.11	141.59	195.8	116.23	339.43	151.207	0.445472
SAUSA300_RS12170	DNA topoisomerase III CDS	Expression Level	2373738	2375873	2136	reverse	0.89	0.127717	6912.78	-0.89	-0.514472	0.300957	0.0873663	-1.70946	147.38	188.81	135.83	54.68	95.15	60.18	157.34	70.0033	0.444918
SAUSA300_RS00665	MFS transporter CDS	Expression Level	146334	146960	627	forward	0.87	0.135208	957.451	-0.87	-0.514777	0.306838	0.0934086	-1.67768	87.11	60.32	76.87	43.3	28.78	25.8	74.7667	32.6267	0.43638
SAUSA300_RS10860	class I SAM-dependent methyltransferase CDS	Expression Level	2132891	2133736	846	reverse	0.38	0.418769	185.197	-0.38	-0.515668	0.54537	0.344385	-0.945537	17.47	3.56	11.64	6.78	3.07	3.99	10.89	4.61333	0.42363
SAUSA300_RS09320	class I SAM-dependent methyltransferase CDS	Expression Level	1890073	1890636	564	forward	1.09	0.0816658	2061.29	-1.09	-0.51573	0.266116	0.0526245	-1.93799	192.93	175.93	166.51	64.38	107.4	65.43	178.457	79.07	0.443077
SAUSA300_RS03775	ltaS CDS	Expression Level	777145	779085	1941	forward	0.73	0.1858	72071.8	-0.73	-0.516314	0.344084	0.133473	-1.50055	1605.57	2125.85	1689.26	709.25	1201.75	513.33	1806.89	808.11	0.447237
SAUSA300_RS01610	antitoxin YezG family protein CDS	Expression Level	352184	352672	489	forward	0.5	0.314781	123.164	-0.5	-0.519348	0.448241	0.246605	-1.15864	19.12	5.35	12.93	5.15	5.3	5.53	12.4667	5.32667	0.427273
SAUSA300_RS08590	ATP-dependent RecD-like DNA helicase CDS	Expression Level	1725029	1727506	2478	reverse	1.23	0.0582417	7403.75	-1.23	-0.519422	0.247693	0.03599	-2.09704	148.53	143.67	145.45	57.54	85.21	50.93	145.883	64.56	0.442545
SAUSA300_RS01915	ParB/RepB/Spo0J family partition protein CDS	Expression Level	415027	415872	846	forward	1.4	0.0394551	466.825	-1.4	-0.520314	0.228936	0.0230414	-2.27275	26.84	24.68	29.35	11.14	11.68	12.45	26.9567	11.7567	0.436132
SAUSA300_RS06915	ABC transporter ATP-binding protein CDS	Expression Level	1402381	1403154	774	reverse	1.2	0.0628503	767.293	-1.2	-0.522178	0.253312	0.0392646	-2.0614	51.29	37.94	56.46	22.62	23.02	18.03	48.5633	21.2233	0.437024
SAUSA300_RS15380	IS1182 family transposase CDS	Expression Level	1802471	1804122	1652	reverse	1.16	0.0696987	426.513	-1.16	-0.523801	0.260272	0.0441657	-2.01251	12.62	10.47	14.85	5.38	6.73	4.51	12.6467	5.54	0.43806
SAUSA300_RS12850	YbgA family protein CDS	Expression Level	2499456	2499839	384	forward	0.63	0.233171	1130.72	-0.63	-0.523896	0.384633	0.173177	-1.36207	145.41	199.95	85.27	61.42	82.41	46.24	143.543	63.3567	0.441377
SAUSA300_RS11240	csoR CDS	Expression Level	2207995	2208288	294	reverse	0.86	0.137591	135.271	-0.86	-0.525041	0.314805	0.0953496	-1.66783	21.81	18.92	26.73	9.31	8.22	11.54	22.4867	9.69	0.430922
SAUSA300_RS00565	DMT family transporter CDS	Expression Level	122939	123811	873	reverse	0.86	0.137108	90.7702	-0.86	-0.528446	0.316479	0.0949661	-1.66976	6.11	5.12	4.08	2.09	2.03	2.47	5.10333	2.19667	0.430438
SAUSA300_RS09660	lanthionine synthetase C family protein CDS	Expression Level	1949759	1951003	1245	reverse	1.3	0.0495893	386.35	-1.3	-0.528451	0.243497	0.0299875	-2.17026	16.61	13.34	15.65	7.48	6.11	6.16	15.2	6.58333	0.433114
SAUSA300_RS08815	hemC CDS	Expression Level	1770559	1771485	927	reverse	1.09	0.0818168	7332.75	-1.09	-0.529028	0.273191	0.0528095	-1.93648	395.9	414.91	350.27	144.88	232.41	133.95	387.027	170.413	0.440314
SAUSA300_RS00765	hypothetical protein CDS	Expression Level	165009	166553	1545	forward	0.99	0.102412	166.615	-0.99	-0.535915	0.293633	0.0679835	-1.82512	5.74	5.43	4.76	1.66	2.93	2.29	5.31	2.29333	0.43189
SAUSA300_RS08035	exodeoxyribonuclease VII large subunit CDS	Expression Level	1626588	1627925	1338	reverse	1.59	0.0254255	17454.3	-1.59	-0.53641	0.2189	0.0142666	-2.45048	664.65	614.76	641.12	245.32	348.14	243.72	640.177	279.06	0.435911
SAUSA300_RS12665	type 2 isopentenyl-diphosphate Delta-isomerase CDS	Expression Level	2464602	2465651	1050	reverse	1.55	0.0281058	3130.81	-1.55	-0.537362	0.222842	0.0158911	-2.41141	148.82	128.84	161.81	57.33	76.89	56.75	146.49	63.6567	0.434546
SAUSA300_RS08595	tetratricopeptide repeat protein CDS	Expression Level	1727508	1728176	669	reverse	1.39	0.0407534	2821.73	-1.39	-0.537744	0.238076	0.0239015	-2.25871	205.7	201.51	213.66	92.94	109.92	67.87	206.957	90.2433	0.436049
SAUSA300_RS02850	tuf CDS	Expression Level	596725	597909	1185	forward	1.54	0.0285504	256304	-1.54	-0.540297	0.224722	0.0162037	-2.40429	10938.2	10868.5	10045.4	4117.7	5788.07	3958.1	10617.4	4621.29	0.435256
SAUSA300_RS01575	TIGR01741 family protein CDS	Expression Level	347663	348158	496	forward	0.99	0.101978	404.236	-0.99	-0.541301	0.29622	0.0676454	-1.82736	34.51	36.06	49.32	21.15	16.29	14.31	39.9633	17.25	0.431646
SAUSA300_RS04025	tetratricopeptide repeat protein CDS	Expression Level	831724	833163	1440	forward	1.01	0.0971812	6005.95	-1.01	-0.541587	0.292609	0.0641854	-1.85089	211.73	212.4	190.77	73.82	128.01	66.87	204.967	89.5667	0.436982
SAUSA300_RS04620	kinase-associated lipoprotein B CDS	Expression Level	934225	934608	384	reverse	1.05	0.0897589	861.288	-1.05	-0.545516	0.288573	0.0587058	-1.89039	138.36	75.83	119.05	48.75	47.78	45.51	111.08	47.3467	0.426239
SAUSA300_RS12045	adenylate kinase CDS	Expression Level	2360199	2360846	648	reverse	0.88	0.131797	14254.8	-0.88	-0.548089	0.323722	0.0904396	-1.69308	1066.66	1242.39	935.46	309.47	646.73	449.13	1081.5	468.443	0.433141
SAUSA300_RS06145	yfhO CDS	Expression Level	1242081	1244687	2607	reverse	1.11	0.0781851	4686.45	-1.11	-0.550229	0.280996	0.0502139	-1.95814	76.32	107.41	80.83	33.7	48.65	32.36	88.1867	38.2367	0.433588
SAUSA300_RS13830	farR CDS	Expression Level	2692635	2693183	549	forward	1.29	0.0515793	1238.38	-1.29	-0.550479	0.255793	0.0313937	-2.15205	126.78	84.9	123.01	50.08	45.7	46.64	111.563	47.4733	0.425528
SAUSA300_RS12040	infA CDS	Expression Level	2359788	2360006	219	reverse	0.8	0.159067	3550.07	-0.8	-0.551598	0.347182	0.112109	-1.58879	714.75	1011.91	661.76	235.82	489.39	310.32	796.14	345.177	0.433563
[truncated: 969 more rows]
