# Supplementary material for: Mechanistic insights and in vivo efficacy of thiosemicarbazones against methicillin-resistant Staphylococcus aureus
Source: J Biol Chem. 2024 Aug 17;300(10):107689. doi: 10.1016/j.jbc.2024.107689 (PMC11492055; doi:10.1016/j.jbc.2024.107689)
Supplement: Table S4 [file mmc3.xlsx]

## Sheet: Data
Sample	Comments	Ca 43 (cps)	Ca 43 (ppb)	Ca 43 (uM)		Co 59 (cps)	Co 59 (ppb)	Co 59 (uM)		Cu 63 (cps)	Cu 63 (ppb)	Cu 63 (uM)	Molar Ratio		Mg 24 (cps)	Mg 24 (ppb)	Mg 24 (uM)		Mn 55 (cps)	Mn 55 (ppb)	Mn 55 (uM)		Zn 66 (cps)	Zn 66 (ppb)	Zn 66 (uM)
0 ppb	Standard	492.008	-0.76194			87.5003	1.05344			1235.55	0.851683				10233.7	0.582229			1117.04	1.44757			1431.07	0.384057
1 ppb	Standard	1062.54	2.74686			27386.2	1.98345			16878	1.90031				49591.9	1.70182			37008.9	2.39018			6941.69	1.69673
10 ppb	Standard	2207.67	9.78949			264872	10.0741			138594	10.0598				335429	9.83283			338916	10.319			41582.5	9.94849
100 ppb	Standard	16735.8	99.1384			2.83564e+06	97.6552			1.45027e+06	97.9915				3.46151e+06	98.7581			3.62035e+06	96.498			414804	98.853
1000 ppb	Standard	163228	1000.08			2.93287e+07	1000.22			1.49089e+07	1000.23				3.51482e+07	1000.13			3.80363e+07	1000.35			4.19816e+06	1000.08
DMSO A	1 % DMSO, 2 % HNO3	3773.5	19.4194	0.451615		162.001	1.05597	0.0178979		6877.16	1.22988	0.0195219			489176	14.2064	0.591932		2507.22	1.48408	0.0269832		134108	31.9889	0.48468
DMSO B	1 % DMSO, 2 % HNO3	1351.56	4.52438	0.105218		154.501	1.05572	0.0178935		4247.63	1.05361	0.0167239			49878.8	1.70998	0.0712493		1688.6	1.46258	0.0265923		80466	19.2109	0.291074
DMSO C	1 % DMSO, 2 % HNO3	1359.56	4.57358	0.106362		136.501	1.05511	0.0178831		3461.42	1.0009	0.0158873			48385.3	1.6675	0.0694792		1706.6	1.46305	0.0266009		78215.8	18.6748	0.282952
R89 A	139.6 uM R89 in 1 % DMSO, 2 % HNO3	2449.21	11.275	0.262209		195.001	1.0571	0.0179169		3031.32	0.972067	0.0154296	9047.53		72785.5	2.36159	0.0983997		2132.66	1.47424	0.0268044		87852	20.9703	0.317732
R89 B	139.6 uM R89 in 1 % DMSO, 2 % HNO3	2907.3	14.0922	0.327726		213.502	1.05773	0.0179276		3511.93	1.00429	0.015941	8757.27		153611	4.66077	0.194199		3338.89	1.50592	0.0273804		80625.5	19.2489	0.291649
R89 C	139.6 uM R89 in 1 % DMSO, 2 % HNO3	2554.23	11.9208	0.277229		857.526	1.07967	0.0182995		3094.34	0.976291	0.0154967	9008.38		70138.5	2.2863	0.0952624		2786.77	1.49142	0.0271167		93662.8	22.3544	0.338704
R91 A	115.4 uM R91 in 1 % DMSO, 2 % HNO3	1428.07	4.99491	0.116161		109	1.05417	0.0178673		5152.94	1.11429	0.0176872	6524.48		43688.9	1.53391	0.0639127		2274.18	1.47796	0.026872		35812.2	8.57393	0.129908
R91 B	115.4 uM R91 in 1 % DMSO, 2 % HNO3	395.506	-1.35544	-0.0315218		37.0001	1.05172	0.0178257		1119.55	0.843906	0.0133953	8614.94		6214.62	0.467902	0.0194959		1152.05	1.44849	0.0263361		13008.7	3.14195	0.0476053
R91 C	115.4 uM R91 in 1 % DMSO, 2 % HNO3	388.505	-1.39849	-0.032523		47.5001	1.05207	0.0178317		982.534	0.834721	0.0132495	8709.74		9817.36	0.570386	0.0237661		688.517	1.43631	0.0261148		10465.5	2.53613	0.0384262
